# Supplementary material for: Within-species variability of antibiotic interactions in Gram-negative bacteria
Source: mBio. 2024 Feb 23;15(3):e00196-24. doi: 10.1128/mbio.00196-24 (PMC10936430; doi:10.1128/mbio.00196-24)
Supplement: Supplemental tables — Table S1–S20. [file mbio.00196-24-s0002.xlsx]

## Sheet: SupplTable 1
Table S1. Antibiotic stock solution concentrations, solvent, storage and aliquot size.
Antibiotics	Abbreviation	Stock conc. (mg/mL)	Solvent	Tube	Storage condition	Aliquote size
Colistin	Col	10	Nuclease-free water (Cat. No. W4502-1L, Merck)	3.5 mL soda glass vials (Bergman Laboratories)	–20°C	100 µL
Ciprofloxacin	Cip	1	0.1 M HCl	1.5 mL reaction tubes (Sarstedt)	–20°C	50 µL
Gentamicin	Gen	10	Nuclease-free water	1.5 mL reaction tubes (Sarstedt)	–20°C	100 µL
Meropenem	Mer	5	100% DMSO	1.5 mL reaction tubes (Sarstedt)	fresh	-
Piperacillin	Pip	50	Nuclease-free water	1.5 mL reaction tubes (Sarstedt)	fresh	-
Tigecycline	Tgc	50	70% EtOH	1.5 mL LightSafe micro centrifuge tubes (Merck)	–20°C	50 µL
Tobramycin	Tob	40	Nuclease-free water	1.5 mL reaction tubes (Sarstedt)	–20°C	30 µL

## Sheet: SupplTable 2
Table S2. Quality control strains used per species in this study
#	Strain no.	Species	ATCC no.
1	DA68153	A. baumannii	19606
2	DA68154	E. cloacae	13047
3	DA68103	E. coli	25922
4	DA12755	K. penumoniae	13883
5	DA68360	P. aeruginosa	27853

## Sheet: SupplTable 3
Table S3. Descriptive statistics and one sample t test on the FICi values for each A. baumannii isolate tested against the tigecycline + piperacillin combination.
Strain no.	DA68153 Relative strain (n = 9)	DA33128	DA71566	DA71781	DA71783	DA71785	DA71787	DA71789	DA71791	DA71793	DA71795	DA71797	DA71799	DA71801	DA71805	DA71807	DA71809	DA71811	DA71813	DA71815	DA71817	DA71823	DA71825	DA71827	DA71829	DA71831	DA71833	DA71835	DA71837	DA71839	DA71851	DA71853	DA71855	DA71857	DA71859	DA71865	DA71867	DA71869	DA72716	DA72717	DA72718	DA72719	DA72720	DA72722	DA72725	DA72728	DA72729	DA72730	DA72733
Number of values	9	4	3	4	4	3	4	4	3	4	4	4	4	3	4	4	4	4	4	4	4	4	4	4	4	4	4	4	4	4	3	4	4	4	4	4	4	4	4	4	4	4	4	4	4	4	4	4	4
Minimum	1.1	1.3	2.4	0.95	0.87	2.6	3.5	1.5	4.7	0.83	2.4	2.2	1	4.8	2.2	3	1.6	2.1	2.6	0.79	0.91	0.98	3.3	0.84	1.1	1.3	1.4	0.97	1	1.1	1.9	1.1	1.2	0.79	1.2	1.1	2.9	2.6	2	4.5	2.6	0.88	1.2	1.5	1.7	1.4	0.85	1.9	1.7
25% Percentile	1.3	1.3	2.4	0.99	0.91	2.6	3.5	1.7	4.7	0.92	2.6	2.3	1.5	4.8	2.3	3.1	2.3	2.2	2.9	0.85	0.97	1.8	3.5	1.7	1.3	1.5	1.5	1	1	1.8	1.9	1.2	1.5	0.82	1.2	1.2	3	3.1	2	4.5	2.7	1	1.2	1.6	1.7	1.4	0.93	2.3	1.8
Median	1.5	1.5	3.7	1.1	2.9	4.2	4.2	2	4.7	2.1	3.4	3.6	3.8	5	2.7	3.6	4.4	2.8	4.2	1.1	1.3	4.6	4.2	4.4	2.2	3.3	1.8	1.3	1.3	4.3	2.3	1.7	2.8	1	2.3	1.8	3.9	4.7	2.5	4.5	3.1	1.5	1.5	2.3	2.7	1.7	1.3	4.1	2.4
75% Percentile	2	1.7	4.4	4	5	4.5	4.7	2.7	5.1	4.3	4.4	4.8	4.9	5.5	4.3	4.4	4.6	4.4	4.8	1.3	1.8	4.8	4.3	4.5	4.1	4.7	3.5	1.7	1.7	4.9	4.2	3.5	3.8	1.8	4.5	3.8	4.7	5.4	4.1	4.6	5.5	4.1	3.2	2.6	4.7	4	3.7	4.8	2.7
Maximum	2.3	1.7	4.4	5	5.1	4.5	4.7	2.9	5.1	4.7	4.7	4.9	4.9	5.5	4.7	4.6	4.7	4.8	4.8	1.3	2	4.8	4.3	4.5	4.5	4.9	4	1.7	1.8	5	4.2	4	3.9	2.1	4.9	4.4	4.8	5.6	4.6	4.7	6.3	4.9	3.6	2.7	5	4.7	4.4	4.8	2.8
Range	1.2	0.37	2	4	4.3	2	1.2	1.4	0.46	3.9	2.3	2.7	3.9	0.66	2.5	1.6	3.1	2.7	2.1	0.54	1.1	3.8	0.99	3.7	3.4	3.6	2.5	0.74	0.72	3.9	2.3	2.9	2.7	1.3	3.7	3.3	1.8	2.9	2.5	0.22	3.8	4.1	2.4	1.2	3.3	3.3	3.6	3	1
Mean	1.6	1.5	3.5	2.1	2.9	3.8	4.1	2.1	4.9	2.4	3.5	3.6	3.4	5.1	3.1	3.7	3.8	3.1	3.9	1.1	1.4	3.7	4	3.5	2.5	3.2	2.2	1.3	1.4	3.7	2.8	2.1	2.7	1.2	2.6	2.3	3.9	4.4	2.9	4.5	3.8	2.2	1.9	2.2	3	2.4	2	3.7	2.3
Std. Deviation	0.41	0.16	1	2	2.3	1.1	0.66	0.57	0.25	1.8	0.97	1.4	1.8	0.34	1.1	0.71	1.4	1.2	1	0.22	0.46	1.8	0.47	1.8	1.5	1.7	1.2	0.37	0.37	1.8	1.2	1.3	1.2	0.59	1.8	1.5	0.91	1.3	1.2	0.1	1.7	1.8	1.2	0.52	1.6	1.6	1.7	1.3	0.47
Std. Error of Mean	0.14	0.079	0.6	0.98	1.2	0.61	0.33	0.28	0.14	0.91	0.48	0.7	0.91	0.2	0.57	0.36	0.72	0.62	0.51	0.11	0.23	0.92	0.24	0.9	0.74	0.87	0.59	0.18	0.18	0.89	0.71	0.65	0.6	0.29	0.88	0.74	0.45	0.64	0.59	0.051	0.86	0.92	0.58	0.26	0.8	0.79	0.83	0.66	0.24
Lower 95% CI of mean	1.3	1.2	0.93	-1.1	-0.73	1.1	3.1	1.2	4.2	-0.44	1.9	1.3	0.52	4.2	1.3	2.6	1.5	1.2	2.3	0.71	0.62	0.8	3.3	0.67	0.16	0.4	0.36	0.75	0.77	0.87	-0.29	0.035	0.77	0.28	-0.17	-0.11	2.4	2.4	1	4.4	1	-0.72	0.11	1.4	0.5	-0.16	-0.68	1.6	1.6
Upper 95% CI of mean	1.9	1.7	6.1	5.2	6.6	6.4	5.2	3	5.5	5.3	5	5.8	6.3	5.9	4.9	4.8	6.1	5.1	5.6	1.4	2.1	6.6	4.8	6.4	4.9	5.9	4.1	1.9	1.9	6.5	5.8	4.2	4.6	2.1	5.5	4.6	5.3	6.5	4.8	4.7	6.5	5.2	3.8	3	5.6	4.9	4.6	5.8	3.1
Coefficient of variation	25%	11%	30%	96%	78%	28%	16%	27%	5,1%	74%	28%	39%	53%	6,7%	37%	19%	39%	40%	26%	21%	34%	49%	12%	51%	59%	55%	53%	27%	27%	48%	44%	62%	45%	48%	67%	66%	23%	29%	41%	2,3%	46%	83%	59%	24%	53%	67%	85%	35%	20%
Std. Deviation of Mean	1.00864
Median of the Mean	2.9
One sample t test
t, df	t=9,359, df=8	t=17,86, df=3	t=1,012, df=2	t=0,8632, df=3	t=0,03893, df=3	t=1,417, df=2	t=3,678, df=3	t=2,698, df=3	t=13,57, df=2	t=0,5025, df=3	t=1,208, df=3	t=0,9738, df=3	t=0,5531, df=3	t=11,15, df=2	t=0,3016, df=3	t=2,284, df=3	t=1,183, df=3	t=0,3600, df=3	t=2,057, df=3	t=16,54, df=3	t=6,621, df=3	t=0,8910, df=3	t=4,744, df=3	t=0,7010, df=3	t=0,5110, df=3	t=0,2978, df=3	t=1,121, df=3	t=8,541, df=3	t=8,360, df=3	t=0,8977, df=3	t=0,1779, df=2	t=1,196, df=3	t=0,3493, df=3	t=5,754, df=3	t=0,2870, df=3	t=0,8648, df=3	t=2,148, df=3	t=2,382, df=3	t=0,001269, df=3	t=31,82, df=3	t=1,014, df=3	t=0,7391, df=3	t=1,665, df=3	t=2,716, df=3	t=0,1824, df=3	t=0,6857, df=3	t=1,123, df=3	t=1,266, df=3	t=2,478, df=3
P value (two tailed)	<0,0001	0.0004	0.4181	0.4515	0.9714	0.2921	0.0348	0.0739	0.0054	0.6499	0.3135	0.402	0.6187	0.0079	0.7827	0.1065	0.322	0.7427	0.1318	0.0005	0.007	0.4386	0.0178	0.5338	0.6446	0.7853	0.3439	0.0034	0.0036	0.4355	0.8752	0.3176	0.7499	0.0104	0.7928	0.4508	0.121	0.0974	0.9991	<0,0001	0.3851	0.5134	0.1945	0.0728	0.8669	0.5421	0.3431	0.2949	0.0894
P value summary	****	***	ns	ns	ns	ns	*	ns	**	ns	ns	ns	ns	**	ns	ns	ns	ns	ns	***	**	ns	*	ns	ns	ns	ns	**	**	ns	ns	ns	ns	*	ns	ns	ns	ns	ns	****	ns	ns	ns	ns	ns	ns	ns	ns	ns
Significant (alpha=0.05)?	Yes	Yes	No	No	No	No	Yes	No	Yes	No	No	No	No	Yes	No	No	No	No	No	Yes	Yes	No	Yes	No	No	No	No	Yes	Yes	No	No	No	No	Yes	No	No	No	No	No	Yes	No	No	No	No	No	No	No	No	No
How big is the discrepancy?
Discrepancy	-1.274	-1.407	0.6053	-0.8468	0.04499	0.8696	1.223	-0.7649	1.959	-0.4551	0.5831	0.6839	0.5011	2.195	0.171	0.814	0.8553	0.223	1.044	-1.838	-1.539	0.8154	1.124	0.6293	-0.379	0.258	-0.6622	-1.564	-1.539	0.7989	-0.1267	-0.7826	-0.2112	-1.686	-0.2538	-0.6437	0.9769	1.527	-0.0007467	1.63	0.8709	-0.682	-0.9595	-0.7116	0.1461	-0.5421	-0.935	0.8347	-0.5867
SD of discrepancy	0.4083	0.1575	1.036	1.962	2.311	1.063	0.6648	0.5669	0.2501	1.811	0.9652	1.405	1.812	0.341	1.134	0.7126	1.446	1.239	1.015	0.2222	0.4648	1.83	0.4738	1.796	1.483	1.733	1.181	0.3663	0.3682	1.78	1.233	1.309	1.209	0.5859	1.768	1.489	0.9097	1.282	1.177	0.1024	1.717	1.846	1.153	0.5241	1.603	1.581	1.665	1.319	0.4735
SEM of discrepancy	0.1361	0.07874	0.5982	0.981	1.156	0.6136	0.3324	0.2835	0.1444	0.9056	0.4826	0.7023	0.906	0.1969	0.5671	0.3563	0.723	0.6193	0.5076	0.1111	0.2324	0.9151	0.2369	0.8978	0.7416	0.8665	0.5907	0.1831	0.1841	0.89	0.7121	0.6543	0.6045	0.2929	0.8841	0.7443	0.4548	0.641	0.5885	0.05122	0.8586	0.9228	0.5763	0.262	0.8013	0.7906	0.8324	0.6594	0.2368
95% confidence interval	-1,588 to -0,9601	-1,657 to -1,156	-1,969 to 3,179	-3,969 to 2,275	-3,633 to 3,723	-1,770 to 3,510	0,1647 to 2,281	-1,667 to 0,1372	1,338 to 2,580	-3,337 to 2,427	-0,9528 to 2,119	-1,551 to 2,919	-2,382 to 3,384	1,348 to 3,042	-1,634 to 1,976	-0,3199 to 1,948	-1,446 to 3,156	-1,748 to 2,194	-0,5711 to 2,660	-2,191 to -1,484	-2,278 to -0,7991	-2,097 to 3,728	0,3698 to 1,878	-2,228 to 3,486	-2,739 to 1,981	-2,500 to 3,016	-2,542 to 1,218	-2,147 to -0,9814	-2,125 to -0,9533	-2,033 to 3,631	-3,191 to 2,937	-2,865 to 1,300	-2,135 to 1,713	-2,618 to -0,7535	-3,067 to 2,560	-3,012 to 1,725	-0,4706 to 2,424	-0,5130 to 3,567	-1,874 to 1,872	1,467 to 1,793	-1,862 to 3,603	-3,619 to 2,255	-2,794 to 0,8745	-1,545 to 0,1224	-2,404 to 2,696	-3,058 to 1,974	-3,584 to 1,714	-1,264 to 2,933	-1,340 to 0,1668
R squared (partial eta squared)	0.9163	0.9907	0.3386	0.199	0.0005049	0.5011	0.8185	0.7082	0.9893	0.07763	0.3273	0.2402	0.09254	0.9842	0.02942	0.635	0.3181	0.04141	0.5852	0.9892	0.9359	0.2093	0.8824	0.1407	0.08008	0.02871	0.2953	0.9605	0.9588	0.2117	0.01557	0.3229	0.03908	0.9169	0.02673	0.1996	0.6059	0.6542	5.367e-07	0.997	0.2553	0.154	0.4803	0.7108	0.01096	0.1355	0.296	0.3482	0.6718
One sample t test significant categories	Yes	No
No. of significant (out of 49 isolates)	12	37
%	0.244898	0.755102

## Sheet: SupplTable 4
Table S4. Descriptive statistics and one sample t test on the FICi values for each A. baumannii isolate tested against the tigecycline + colistin combination.
Strain no.	DA68153 Relative strain (n = 9)	DA33128	DA71566	DA71781	DA71783	DA71785	DA71787	DA71789	DA71791	DA71793	DA71795	DA71797	DA71799	DA71801	DA71805	DA71807	DA71809	DA71811	DA71813	DA71815	DA71817	DA71823	DA71825	DA71827	DA71829	DA71831	DA71833	DA71835	DA71837	DA71839	DA71851	DA71853	DA71855	DA71857	DA71859	DA71865	DA71867	DA71869	DA72716	DA72717	DA72718	DA72719	DA72720	DA72722	DA72725	DA72728	DA72729	DA72730	DA72733
Number of values	9	4	3	4	4	3	4	4	3	4	4	4	4	3	4	4	4	4	4	4	4	4	4	4	4	4	4	4	4	4	3	4	4	4	4	4	4	4	4	4	4	4	4	4	4	4	4	4	4
Minimum	0.56	0.89	2.7	0.61	1.2	1.8	4.5	1.5	4.4	0.6	2.4	1.6	4.4	2.5	2.4	2.8	2.3	2.4	4.5	3.3	1.6	1.2	2.4	2.4	0.6	1.6	0.74	0.61	0.95	3.1	2.4	0.9	1.3	1.2	1.1	1.3	0.88	3.8	1.8	2.8	1.5	0.66	0.8	1.2	2.5	2.2	1.6	2.1	0.77
25% Percentile	0.9	0.97	2.7	0.63	1.4	1.8	4.5	1.6	4.4	0.8	2.9	1.7	4.4	2.5	2.7	2.9	2.3	2.9	4.5	3.4	1.7	2	3	2.9	0.69	2.2	0.85	0.68	1	3.5	2.4	1.5	1.9	1.3	1.4	1.3	1.2	3.9	2.1	3.2	1.9	1.6	0.85	1.7	2.5	2.4	1.7	2.1	1
Median	1.5	1.5	4.3	0.97	3.2	4	4.5	1.8	4.4	1.4	4.4	3.3	4.5	4.4	4	3.8	2.8	4.4	4.5	4	3.3	4.5	4.5	4.4	1	4.2	2.2	0.94	1.3	4.5	2.4	3.9	4	1.5	3.2	1.8	3.3	4.4	3.6	4.5	3.8	4.5	2.7	3.7	3.5	3.6	3	3.3	2.9
75% Percentile	2.3	3.1	4.4	2.4	4.5	4.5	4.5	3.5	4.5	3.6	4.5	4.4	4.6	4.5	4.5	4.5	4.2	4.6	4.5	4.5	4.5	4.6	4.6	4.4	3.6	4.5	3.9	1.9	2.9	4.6	4.5	4.6	4.4	2.8	4.4	3.9	4.5	4.5	4.4	4.5	4.6	4.6	4.5	4.1	4.5	4.4	4.3	4.5	4.3
Maximum	3.2	3.5	4.4	2.8	4.5	4.5	4.5	4.1	4.5	4.4	4.5	4.4	4.6	4.5	4.5	4.5	4.5	4.6	4.5	4.5	4.5	4.6	4.6	4.4	4.4	4.5	4.1	2.2	3.4	4.6	4.5	4.6	4.4	3.3	4.4	4.4	4.5	4.5	4.4	4.5	4.6	4.6	4.5	4.2	4.5	4.5	4.4	4.5	4.5
Range	2.6	2.6	1.8	2.1	3.3	2.6	0.072	2.6	0.092	3.8	2.1	2.9	0.16	2	2.1	1.7	2.2	2.2	0.0059	1.2	2.9	3.4	2.2	2	3.8	3	3.4	1.6	2.4	1.4	2.1	3.7	3.1	2	3.3	3.2	3.7	0.74	2.6	1.7	3.1	3.9	3.7	3	2	2.2	2.8	2.4	3.7
Mean	1.7	1.8	3.8	1.3	3	3.4	4.5	2.3	4.5	2	3.9	3.2	4.5	3.8	3.7	3.7	3.1	4	4.5	4	3.2	3.7	4	3.9	1.8	3.6	2.3	1.2	1.7	4.2	3.1	3.3	3.4	1.9	3	2.3	3	4.3	3.4	4.1	3.4	3.5	2.7	3.2	3.5	3.5	3	3.3	2.8
Std. Deviation	0.86	1.2	0.99	0.99	1.7	1.4	0.03	1.2	0.047	1.7	1	1.5	0.08	1.1	0.97	0.84	1.1	1	0.0029	0.59	1.5	1.7	1.1	1	1.8	1.4	1.6	0.69	1.1	0.69	1.2	1.7	1.5	0.94	1.7	1.5	1.8	0.34	1.2	0.82	1.5	1.9	2.1	1.4	1.1	1.1	1.3	1.3	1.7
Std. Error of Mean	0.29	0.59	0.57	0.5	0.85	0.81	0.015	0.6	0.027	0.83	0.51	0.74	0.04	0.65	0.48	0.42	0.53	0.52	0.0014	0.3	0.74	0.83	0.53	0.51	0.88	0.7	0.82	0.34	0.55	0.35	0.69	0.86	0.73	0.47	0.85	0.75	0.88	0.17	0.62	0.41	0.73	0.96	1	0.69	0.55	0.53	0.67	0.66	0.87
Lower 95% CI of mean	1	-0.034	1.4	-0.25	0.3	-0.039	4.5	0.4	4.3	-0.69	2.3	0.79	4.4	1	2.2	2.4	1.4	2.3	4.5	3	0.8	1.1	2.3	2.3	-1	1.4	-0.27	0.068	-0.023	3.1	0.13	0.59	1.1	0.36	0.3	-0.08	0.21	3.7	1.4	2.8	1.1	0.48	-0.61	0.97	1.8	1.8	0.85	1.2	-0.0051
Upper 95% CI of mean	2.3	3.7	6.3	2.9	5.7	6.9	4.6	4.2	4.6	4.6	5.6	5.5	4.6	6.6	5.3	5.1	4.8	5.6	4.5	4.9	5.5	6.3	5.7	5.5	4.6	5.9	4.9	2.3	3.5	5.3	6.1	6.1	5.7	3.4	5.7	4.7	5.8	4.8	5.4	5.4	5.8	6.6	6	5.4	5.2	5.2	5.1	5.4	5.5
Coefficient of variation	51%	64%	26%	75%	57%	41%	0,66%	52%	1,1%	85%	26%	47%	1,8%	29%	26%	23%	34%	26%	0,064%	15%	47%	45%	26%	26%	100%	39%	70%	59%	64%	17%	39%	52%	43%	51%	57%	65%	58%	7,9%	37%	20%	42%	54%	77%	44%	31%	31%	45%	40%	63%
Std. Deviation of Mean	0.877249
Median of the Mean	3.4
One sample t test
t, df	t=5,990, df=8	t=2,630, df=3	t=0,7184, df=2	t=4,168, df=3	t=0,4655, df=3	t=0,03261, df=2	t=74,58, df=3	t=1,786, df=3	t=38,77, df=2	t=1,748, df=3	t=1,077, df=3	t=0,3249, df=3	t=27,33, df=3	t=0,6644, df=2	t=0,7125, df=3	t=0,8051, df=3	t=0,6003, df=3	t=1,108, df=3	t=766,8, df=3	t=1,880, df=3	t=0,3097, df=3	t=0,3700, df=3	t=1,174, df=3	t=1,049, df=3	t=1,868, df=3	t=0,3177, df=3	t=1,315, df=3	t=6,510, df=3	t=3,010, df=3	t=2,224, df=3	t=0,3992, df=2	t=0,07778, df=3	t=0,03571, df=3	t=3,257, df=3	t=0,4832, df=3	t=1,467, df=3	t=0,4274, df=3	t=5,207, df=3	t=0,02639, df=3	t=1,605, df=3	t=0,04757, df=3	t=0,1475, df=3	t=0,6823, df=3	t=0,3187, df=3	t=0,1813, df=3	t=0,1157, df=3	t=0,5950, df=3	t=0,1574, df=3	t=0,7312, df=3
P value (two tailed)	0.0003	0.0783	0.5471	0.0251	0.6733	0.9769	<0,0001	0.1721	0.0007	0.1789	0.3605	0.7666	0.0001	0.5748	0.5276	0.4797	0.5906	0.3487	<0,0001	0.1566	0.777	0.736	0.3251	0.3711	0.1586	0.7716	0.28	0.0074	0.0572	0.1127	0.7284	0.9429	0.9738	0.0472	0.662	0.2386	0.6979	0.0138	0.9806	0.2068	0.965	0.8921	0.544	0.7709	0.8677	0.9152	0.5937	0.8849	0.5176
P value summary	***	ns	ns	*	ns	ns	****	ns	***	ns	ns	ns	***	ns	ns	ns	ns	ns	****	ns	ns	ns	ns	ns	ns	ns	ns	**	ns	ns	ns	ns	ns	*	ns	ns	ns	*	ns	ns	ns	ns	ns	ns	ns	ns	ns	ns	ns
Significant (alpha=0.05)?	Yes	No	No	Yes	No	No	Yes	No	Yes	No	No	No	Yes	No	No	No	No	No	Yes	No	No	No	No	No	No	No	No	Yes	No	No	No	No	No	Yes	No	No	No	Yes	No	No	No	No	No	No	No	No	No	No	No
How big is the discrepancy?
Discrepancy	-1.719	-1.554	0.4103	-2.071	-0.396	0.02627	1.108	-1.077	1.06	-1.449	0.5474	-0.2414	1.093	0.432	0.3447	0.3392	-0.3154	0.5795	1.099	0.5575	-0.2306	0.3061	0.6195	0.5327	-1.638	0.2229	-1.072	-2.238	-1.664	0.7721	-0.2773	-0.06702	0.02603	-1.536	-0.4085	-1.098	-0.3776	0.8853	-0.01642	0.6605	0.03466	0.142	-0.7081	-0.2209	0.09944	0.06145	-0.4009	-0.1039	-0.6362
SD of discrepancy	0.8607	1.181	0.9894	0.9937	1.702	1.395	0.02972	1.206	0.04737	1.659	1.017	1.486	0.07996	1.126	0.9676	0.8426	1.051	1.046	0.002865	0.593	1.489	1.655	1.055	1.015	1.754	1.404	1.631	0.6875	1.106	0.6944	1.203	1.723	1.458	0.9432	1.691	1.497	1.767	0.34	1.244	0.823	1.457	1.925	2.076	1.387	1.097	1.062	1.348	1.32	1.74
SEM of discrepancy	0.2869	0.5907	0.5712	0.4969	0.8509	0.8055	0.01486	0.603	0.02735	0.8293	0.5084	0.7431	0.03998	0.6502	0.4838	0.4213	0.5254	0.5231	0.001433	0.2965	0.7447	0.8273	0.5276	0.5077	0.8768	0.7018	0.8153	0.3438	0.5528	0.3472	0.6948	0.8617	0.7288	0.4716	0.8455	0.7486	0.8837	0.17	0.6219	0.4115	0.7286	0.9626	1.038	0.6933	0.5483	0.531	0.6738	0.6599	0.8701
95% confidence interval	-2,380 to -1,057	-3,434 to 0,3264	-2,047 to 2,868	-3,652 to -0,4897	-3,104 to 2,312	-3,439 to 3,492	1,061 to 1,156	-2,996 to 0,8422	0,9426 to 1,178	-4,089 to 1,190	-1,071 to 2,165	-2,606 to 2,124	0,9655 to 1,220	-2,366 to 3,230	-1,195 to 1,884	-1,002 to 1,680	-1,987 to 1,357	-1,085 to 2,244	1,094 to 1,103	-0,3861 to 1,501	-2,601 to 2,139	-2,327 to 2,939	-1,060 to 2,299	-1,083 to 2,149	-4,428 to 1,153	-2,011 to 2,456	-3,667 to 1,522	-3,332 to -1,144	-3,423 to 0,09526	-0,3330 to 1,877	-3,267 to 2,712	-2,809 to 2,675	-2,293 to 2,345	-3,037 to -0,03526	-3,099 to 2,282	-3,480 to 1,284	-3,190 to 2,435	0,3443 to 1,426	-1,996 to 1,963	-0,6491 to 1,970	-2,284 to 2,353	-2,921 to 3,205	-4,011 to 2,595	-2,427 to 1,986	-1,646 to 1,844	-1,628 to 1,751	-2,545 to 1,743	-2,204 to 1,996	-3,405 to 2,133
R squared (partial eta squared)	0.8177	0.6975	0.2051	0.8527	0.06735	0.0005315	0.9995	0.5153	0.9987	0.5045	0.2787	0.03398	0.996	0.1808	0.1447	0.1777	0.1072	0.2903	1	0.541	0.03099	0.04363	0.3148	0.2685	0.5377	0.03254	0.3657	0.9339	0.7513	0.6224	0.07379	0.002012	0.000425	0.7796	0.07221	0.4177	0.05738	0.9004	0.0002322	0.462	0.0007537	0.007201	0.1343	0.03274	0.01084	0.004445	0.1055	0.00819	0.1513
One sample t test significant categories	Yes	No
No. of significant (out of 49 isolates)	9	40
%	0.183673	0.816327

## Sheet: SupplTable 5
Table S5. Descriptive statistics and one sample t test on the FICi values for each A. baumannii isolate tested against the piperacillin + colistin combination.
Strain no.	DA68153 Relative strain (n = 9)	DA33128	DA71566	DA71781	DA71783	DA71785	DA71787	DA71789	DA71791	DA71793	DA71795	DA71797	DA71799	DA71801	DA71805	DA71807	DA71809	DA71811	DA71813	DA71815	DA71817	DA71823	DA71825	DA71827	DA71829	DA71831	DA71833	DA71835	DA71837	DA71839	DA71851	DA71853	DA71855	DA71857	DA71859	DA71865	DA71867	DA71869	DA72716	DA72717	DA72718	DA72719	DA72720	DA72722	DA72725	DA72728	DA72729	DA72730	DA72733
Number of values	9	4	3	4	4	3	4	4	3	4	4	4	4	3	4	4	4	4	4	4	4	4	4	4	4	4	4	4	4	4	3	4	4	4	4	4	4	4	4	4	4	4	4	4	4	4	4	4	4
Minimum	0.93	1	0.87	1.2	1.1	1.1	1.2	1.4	1.6	0.72	0.98	1	1.2	1.5	1.2	1.1	0.98	1.2	1.2	1	0.98	0.92	0.68	0.84	0.67	0.75	1.3	1.2	1	1	0.8	1.1	1.2	0.98	1.2	0.93	1.1	0.94	0.87	1	1.3	1.1	1.3	1.4	1.2	1.3	1.1	0.98	1.1
25% Percentile	1.1	1.1	0.87	1.2	1.1	1.1	1.2	1.4	1.6	0.73	1	1.1	1.2	1.5	1.2	1.2	0.98	1.2	1.2	1	1	0.95	0.73	0.85	0.69	0.77	1.3	1.2	1.1	1.1	0.8	1.1	1.3	1	1.2	0.95	1.2	1.1	0.91	1	1.3	1.2	1.3	1.5	1.2	1.3	1.2	1	1.2
Median	1.3	1.2	1.2	1.3	1.3	1.4	1.4	1.4	1.9	0.99	1.2	1.3	1.2	1.6	1.3	1.3	1.1	1.4	1.3	1.1	1.3	1.2	0.91	0.9	1	1.1	1.4	1.2	1.2	1.6	1.5	1.2	1.4	1.2	1.3	0.99	1.5	1.4	1.1	1.2	1.5	1.3	1.5	1.7	1.4	1.4	1.3	1.1	1.4
75% Percentile	1.5	1.3	1.7	1.3	1.5	1.5	1.4	1.6	2.3	1.2	1.3	1.6	1.4	1.8	1.3	1.4	1.2	1.4	1.4	1.2	1.3	1.4	1.2	1	1.7	1.4	1.5	1.6	1.3	1.9	1.6	1.4	1.5	1.7	1.3	1	2	1.8	1.7	2	2.1	1.4	1.6	1.7	1.6	1.5	1.4	1.4	1.8
Maximum	1.6	1.3	1.7	1.3	1.6	1.5	1.4	1.7	2.3	1.2	1.3	1.7	1.5	1.8	1.4	1.4	1.2	1.4	1.4	1.2	1.3	1.5	1.3	1	1.8	1.4	1.6	1.7	1.4	2	1.6	1.4	1.5	1.8	1.3	1.1	2.1	1.9	1.9	2.3	2.3	1.5	1.7	1.7	1.7	1.5	1.5	1.5	1.9
Range	0.67	0.29	0.84	0.17	0.52	0.34	0.23	0.26	0.73	0.52	0.31	0.67	0.33	0.36	0.17	0.3	0.22	0.26	0.23	0.21	0.35	0.55	0.66	0.2	1.2	0.69	0.28	0.51	0.34	1	0.8	0.3	0.26	0.86	0.098	0.13	0.94	0.99	1.1	1.3	0.99	0.32	0.33	0.28	0.48	0.17	0.31	0.51	0.76
Mean	1.3	1.2	1.2	1.3	1.3	1.4	1.3	1.5	1.9	0.98	1.2	1.3	1.3	1.6	1.3	1.3	1.1	1.3	1.3	1.1	1.2	1.2	0.96	0.92	1.1	1.1	1.4	1.3	1.2	1.5	1.3	1.2	1.4	1.3	1.3	0.99	1.5	1.4	1.2	1.4	1.7	1.3	1.5	1.6	1.4	1.4	1.3	1.2	1.5
Std. Deviation	0.23	0.12	0.42	0.082	0.22	0.18	0.099	0.13	0.37	0.27	0.13	0.28	0.15	0.19	0.079	0.14	0.11	0.12	0.098	0.098	0.16	0.25	0.28	0.085	0.54	0.37	0.13	0.24	0.14	0.43	0.43	0.15	0.11	0.39	0.044	0.052	0.43	0.41	0.48	0.62	0.46	0.14	0.16	0.14	0.21	0.074	0.16	0.22	0.32
Std. Error of Mean	0.077	0.061	0.24	0.041	0.11	0.11	0.05	0.063	0.21	0.14	0.067	0.14	0.075	0.11	0.04	0.068	0.054	0.059	0.049	0.049	0.082	0.13	0.14	0.042	0.27	0.19	0.063	0.12	0.069	0.22	0.25	0.074	0.054	0.19	0.022	0.026	0.22	0.2	0.24	0.31	0.23	0.069	0.08	0.068	0.11	0.037	0.078	0.11	0.16
Lower 95% CI of mean	1.1	1	0.2	1.1	0.96	0.9	1.2	1.3	1	0.55	0.95	0.9	1	1.2	1.2	1.1	0.9	1.1	1.2	0.94	0.95	0.79	0.52	0.79	0.29	0.52	1.2	0.96	0.98	0.86	0.22	0.98	1.2	0.68	1.2	0.91	0.85	0.78	0.49	0.43	0.92	1.1	1.2	1.4	1.1	1.3	1	0.84	0.96
Upper 95% CI of mean	1.5	1.4	2.3	1.4	1.7	1.8	1.5	1.7	2.9	1.4	1.4	1.8	1.5	2.1	1.4	1.5	1.2	1.5	1.5	1.3	1.5	1.6	1.4	1.1	2	1.7	1.6	1.7	1.4	2.2	2.4	1.4	1.5	1.9	1.4	1.1	2.2	2.1	2	2.4	2.4	1.5	1.8	1.8	1.8	1.5	1.5	1.5	2
Coefficient of variation	18%	10%	34%	6,5%	17%	14%	7,4%	8,4%	19%	28%	11%	21%	12%	12%	6,2%	10%	10%	8,9%	7,5%	8,9%	14%	21%	29%	9,2%	47%	34%	9,0%	18%	12%	28%	33%	12%	7,9%	30%	3,5%	5,2%	28%	28%	38%	44%	28%	10%	11%	8,3%	15%	5,3%	12%	18%	22%
Std. Deviation of Mean	0.186928
Median of the Mean	1.3
One sample t test
t, df	t=0,2970, df=8	t=1,662, df=3	t=0,2167, df=2	t=0,9771, df=3	t=0,09432, df=3	t=0,4816, df=2	t=0,8149, df=3	t=3,278, df=3	t=2,984, df=2	t=2,316, df=3	t=2,016, df=3	t=0,2786, df=3	t=0,4317, df=3	t=3,040, df=2	t=0,5372, df=3	t=0,003863, df=3	t=4,168, df=3	t=0,4491, df=3	t=0,1095, df=3	t=4,206, df=3	t=1,049, df=3	t=0,8417, df=3	t=2,487, df=3	t=8,938, df=3	t=0,5771, df=3	t=0,9786, df=3	t=1,552, df=3	t=0,2703, df=3	t=1,414, df=3	t=1,116, df=3	t=0,01722, df=2	t=1,165, df=3	t=1,394, df=3	t=0,06132, df=3	t=0,8431, df=3	t=11,80, df=3	t=1,112, df=3	t=0,6270, df=3	t=0,2229, df=3	t=0,3627, df=3	t=1,545, df=3	t=0,1101, df=3	t=2,472, df=3	t=4,834, df=3	t=1,131, df=3	t=2,701, df=3	t=0,04885, df=3	t=0,9823, df=3	t=1,071, df=3
P value (two tailed)	0.7741	0.1951	0.8486	0.4006	0.9308	0.6777	0.4748	0.0465	0.0964	0.1035	0.1372	0.7987	0.6951	0.0933	0.6284	0.9972	0.0251	0.6838	0.9197	0.0245	0.3711	0.4617	0.0887	0.003	0.6044	0.4	0.2185	0.8045	0.2524	0.3458	0.9878	0.3281	0.2575	0.955	0.4611	0.0013	0.3471	0.5751	0.8379	0.7409	0.2201	0.9193	0.0899	0.0169	0.3403	0.0738	0.9641	0.3984	0.3625
P value summary	ns	ns	ns	ns	ns	ns	ns	*	ns	ns	ns	ns	ns	ns	ns	ns	*	ns	ns	*	ns	ns	ns	**	ns	ns	ns	ns	ns	ns	ns	ns	ns	ns	ns	**	ns	ns	ns	ns	ns	ns	ns	*	ns	ns	ns	ns	ns
Significant (alpha=0.05)?	No	No	No	No	No	No	No	Yes	No	No	No	No	No	No	No	No	Yes	No	No	Yes	No	No	No	Yes	No	No	No	No	No	No	No	No	No	No	No	Yes	No	No	No	No	No	No	No	Yes	No	No	No	No	No
How big is the discrepancy?
Discrepancy	-0.02293	-0.1006	-0.05289	-0.03997	0.01026	0.05072	0.04054	0.2071	0.6374	-0.3165	-0.1346	0.03875	-0.03237	0.3304	-0.0213	0.0002613	-0.2244	0.02646	0.005347	-0.2051	-0.08606	-0.1068	-0.3426	-0.3792	-0.1555	-0.1834	0.09717	0.03177	-0.09776	0.2401	-0.004298	-0.08571	0.07568	-0.01181	-0.01866	-0.305	0.2417	0.1273	-0.05311	0.112	0.355	0.007542	0.1972	0.3272	0.1214	0.0998	-0.00383	-0.1075	0.171
SD of discrepancy	0.2316	0.1211	0.4228	0.08181	0.2176	0.1824	0.09948	0.1263	0.37	0.2734	0.1336	0.2782	0.15	0.1882	0.07929	0.1353	0.1077	0.1178	0.09762	0.09754	0.164	0.2538	0.2755	0.08485	0.5388	0.3749	0.1252	0.2351	0.1383	0.4303	0.4322	0.1471	0.1085	0.3853	0.04426	0.0517	0.4346	0.406	0.4765	0.6177	0.4597	0.1371	0.1595	0.1354	0.2146	0.07391	0.1568	0.219	0.3191
SEM of discrepancy	0.07721	0.06054	0.2441	0.0409	0.1088	0.1053	0.04974	0.06317	0.2136	0.1367	0.06679	0.1391	0.07499	0.1087	0.03964	0.06764	0.05384	0.05891	0.04881	0.04877	0.08201	0.1269	0.1377	0.04242	0.2694	0.1874	0.06261	0.1176	0.06916	0.2151	0.2495	0.07356	0.05427	0.1927	0.02213	0.02585	0.2173	0.203	0.2383	0.3088	0.2298	0.06853	0.07977	0.06769	0.1073	0.03695	0.07839	0.1095	0.1596
95% confidence interval	-0,2010 to 0,1551	-0,2933 to 0,09203	-1,103 to 0,9974	-0,1701 to 0,09021	-0,3360 to 0,3566	-0,4024 to 0,5039	-0,1178 to 0,1988	0,006021 to 0,4081	-0,2817 to 1,557	-0,7516 to 0,1185	-0,3472 to 0,07793	-0,4039 to 0,4814	-0,2710 to 0,2063	-0,1372 to 0,7981	-0,1475 to 0,1049	-0,2150 to 0,2155	-0,3957 to -0,05306	-0,1610 to 0,2139	-0,1500 to 0,1607	-0,3603 to -0,04991	-0,3471 to 0,1749	-0,5107 to 0,2971	-0,7809 to 0,09575	-0,5142 to -0,2442	-1,013 to 0,7019	-0,7799 to 0,4131	-0,1021 to 0,2964	-0,3423 to 0,4059	-0,3178 to 0,1223	-0,4446 to 0,9248	-1,078 to 1,069	-0,3198 to 0,1484	-0,09704 to 0,2484	-0,6249 to 0,6013	-0,08908 to 0,05177	-0,3873 to -0,2228	-0,4498 to 0,9332	-0,5187 to 0,7732	-0,8113 to 0,7051	-0,8708 to 1,095	-0,3764 to 1,087	-0,2105 to 0,2256	-0,05668 to 0,4510	0,1118 to 0,5427	-0,2202 to 0,4629	-0,01781 to 0,2174	-0,2533 to 0,2457	-0,4560 to 0,2409	-0,3369 to 0,6788
R squared (partial eta squared)	0.0109	0.4794	0.02293	0.2414	0.002957	0.1039	0.1812	0.7817	0.8166	0.6412	0.5753	0.02521	0.05849	0.8221	0.08775	4.975e-06	0.8527	0.06301	0.003984	0.855	0.2685	0.1911	0.6734	0.9638	0.09991	0.242	0.4453	0.02377	0.3998	0.2933	0.0001483	0.3116	0.3933	0.001252	0.1916	0.9789	0.292	0.1159	0.01629	0.04201	0.443	0.004022	0.6707	0.8862	0.299	0.7085	0.0007948	0.2434	0.2768
One sample t test significant categories	Yes	No
No. of significant (out of 49 isolates)	6	43
%	0.122449	0.877551

## Sheet: SupplTable 6
Table S6. Descriptive statistics and one sample t test on the FICi values for each E. cloacae isolate tested against the ciprofloxacin + gentamicin combination.
Strain no.	DA68154 Relative strain (n=25)	DA72734	DA72735	DA72736	DA72737	DA72738	DA72740	DA72741	DA72742	DA72743	DA72744	DA72745	DA72747	DA72748	DA72751	DA72755	DA72756	DA72757	DA72758	DA72767	DA72768	DA72776	DA72778	DA72779	DA72780	DA72781	DA72788	DA72791	DA72792	DA72793	DA72795	DA72796	DA72797	DA72798	DA72801	DA72802		DA72746	DA72749	DA72753	DA72759	DA72760	DA72761	DA72762	DA72763	DA72764	DA72765	DA72766	DA72785
Number of values	25	4	4	4	4	4	4	4	4	4	4	4	4	4	4	4	4	4	4	4	4	4	4	4	4	4	4	4	4	4	4	4	4	4	4	4		3	3	3	3	3	3	3	3	3	3	3	3
Minimum	0.9647	1.347	1.764	1.478	1.177	0.8488	3.017	1.434	2.189	1.472	1.164	0.7984	0.9018	2.496	2.816	0.7152	0.9155	0.4181	0.5069	1.482	2.172	1.3	4.063	2.069	1.557	4.063	1.831	0.7505	4.17	1.529	3.998	2.383	2.72	4.063	2.72	1.717		0.3111	0.3949	1.297	0.2006	1.623	0.5381	4.063	1.583	0.9556	1.478	3.902	1.024
25% Percentile	1.975	1.371	2.339	1.482	1.499	1.652	3.249	2.091	2.228	1.884	1.543	0.7991	1.692	2.532	3.099	1.058	0.9168	0.471	1.126	1.599	2.207	1.561	4.063	2.568	2.184	4.063	1.931	0.7979	4.741	1.705	4.014	2.401	2.793	4.063	3.056	2.122		0.3111	0.3949	1.297	0.2006	1.623	0.5381	4.063	1.583	0.9556	1.478	3.902	1.024
Median	3.034	2.695	4.063	3.465	2.83	6.031	4.004	4.101	3.203	3.59	3.373	0.9556	4.063	3.352	4.141	2.214	1.644	1.033	3.523	2.042	3.007	4.429	5.161	4.063	4.063	6.031	2.498	1.63	6.503	2.854	4.063	2.483	3.537	6.031	4.063	4.744		4.244	4.063	2.478	4.063	3.734	4.063	4.28	4.063	1.491	2.371	4.063	1.514
75% Percentile	4.56	4.033	7.016	7.358	4.431	8	4.231	7.035	7.016	4.063	4.063	1.796	4.195	4.561	4.853	3.836	4.789	3.406	7.016	3.1	4.667	6.987	7.565	7.016	4.063	8	3.794	3.377	7.638	4.808	4.063	3.351	7.016	8	4.063	6.308		4.274	8	5.344	4.063	4.063	6.514	6.749	4.063	4.97	4.063	6.214	5.185
Maximum	8	4.063	8	8	4.842	8	4.287	8	8	4.063	4.063	2.024	4.239	4.727	5.026	4.334	5.597	4.063	8	3.422	4.989	7.144	8	8	4.063	8	4.138	3.729	8	5.252	4.063	3.631	8	8	4.063	6.36		4.274	8	5.344	4.063	4.063	6.514	6.749	4.063	4.97	4.063	6.214	5.185
Range	7.035	2.715	6.236	6.522	3.665	7.151	1.27	6.566	5.811	2.59	2.899	1.226	3.337	2.232	2.21	3.619	4.681	3.644	7.493	1.94	2.817	5.845	3.938	5.931	2.505	3.938	2.307	2.979	3.83	3.723	0.06496	1.248	5.28	3.938	1.342	4.643		3.963	7.605	4.048	3.862	2.44	5.976	2.687	2.48	4.015	2.585	2.313	4.161
Mean	3.393	2.7	4.472	4.102	2.92	5.228	3.828	4.409	4.149	3.179	2.993	1.183	3.316	3.482	4.031	2.37	2.45	1.637	3.888	2.247	3.294	4.325	5.596	4.549	3.436	6.031	2.741	1.935	6.294	3.122	4.046	2.745	4.449	6.031	3.727	4.391		2.943	4.152	3.039	2.775	3.14	3.705	5.031	3.236	2.472	2.637	4.726	2.574
Std. Deviation	1.965	1.507	2.589	3.196	1.529	3.459	0.5589	2.704	2.704	1.222	1.382	0.5792	1.612	1.09	0.9246	1.492	2.206	1.676	3.119	0.8302	1.324	2.934	1.908	2.485	1.253	2.273	1.007	1.386	1.583	1.632	0.03248	0.5928	2.437	2.273	0.6711	2.254		2.28	3.803	2.081	2.23	1.324	3.004	1.492	1.432	2.18	1.313	1.291	2.274
Std. Error of Mean	0.393	0.7535	1.295	1.598	0.7647	1.73	0.2794	1.352	1.352	0.6108	0.6911	0.2896	0.8059	0.5451	0.4623	0.746	1.103	0.8378	1.56	0.4151	0.6621	1.467	0.954	1.243	0.6263	1.137	0.5033	0.6928	0.7913	0.8161	0.01624	0.2964	1.218	1.137	0.3355	1.127		1.316	2.196	1.202	1.287	0.7643	1.734	0.8616	0.8266	1.259	0.7579	0.7455	1.313
Lower 95% CI of mean	2.582	0.3017	0.3521	-0.9835	0.4864	-0.277	2.939	0.1056	-0.1548	1.235	0.7936	0.2618	0.7516	1.747	2.56	-0.00452	-1.061	-1.029	-1.075	0.9259	1.187	-0.3428	2.56	0.5937	1.443	2.414	1.139	-0.27	3.776	0.5248	3.995	1.802	0.5711	2.414	2.659	0.8048		-2.72	-5.296	-2.131	-2.764	-0.1487	-3.757	1.323	-0.3207	-2.943	-0.624	1.518	-3.075
Upper 95% CI of mean	4.204	5.098	8.593	9.187	5.353	10.73	4.717	8.712	8.452	5.123	5.192	2.105	5.881	5.217	5.503	4.744	5.961	4.303	8.852	3.568	5.401	8.994	8.632	8.503	5.429	9.649	4.343	4.14	8.812	5.719	4.098	3.688	8.326	9.649	4.795	7.978		8.606	13.6	8.21	8.314	6.428	11.17	8.738	6.792	7.887	5.898	7.934	8.224
Coefficient of variation	57,90%	55,82%	57,90%	77,91%	52,38%	66,17%	14,60%	61,34%	65,19%	38,43%	46,18%	48,94%	48,60%	31,31%	22,93%	62,96%	90,05%	102,4%	80,22%	36,95%	40,20%	67,83%	34,10%	54,64%	36,45%	37,69%	36,72%	71,62%	25,14%	52,28%	0,8027%	21,60%	54,78%	37,69%	18,01%	51,33%		77,45%	91,59%	68,48%	80,34%	42,16%	81,08%	29,66%	44,24%	88,18%	49,78%	27,32%	88,34%
Std. Deviation of Mean	1.11792
Median of the Mean	3.4145
One sample t test
t, df	t=0,04234, df=24	t=0,9426, df=3	t=0,8205, df=3	t=0,4329, df=3	t=0,6409, df=3	t=1,051, df=3	t=1,495, df=3	t=0,7387, df=3	t=0,5462, df=3	t=0,3786, df=3	t=0,6036, df=3	t=7,689, df=3	t=0,1161, df=3	t=0,1320, df=3	t=1,344, df=3	t=1,395, df=3	t=0,8702, df=3	t=2,116, df=3	t=0,3066, df=3	t=2,802, df=3	t=0,1755, df=3	t=0,6240, df=3	t=2,291, df=3	t=0,9162, df=3	t=0,04187, df=3	t=2,306, df=3	t=1,329, df=3	t=2,129, df=3	t=3,645, df=3	t=0,3528, df=3	t=39,18, df=3	t=2,244, df=3	t=0,8524, df=3	t=2,306, df=3	t=0,9446, df=3	t=0,8707, df=3		t=0,3546, df=2	t=0,3381, df=2	t=0,3083, df=2	t=0,4931, df=2	t=0,3537, df=2	t=0,1700, df=2	t=1,881, df=2	t=0,2106, df=2	t=0,7452, df=2	t=1,020, df=2	t=1,766, df=2	t=0,6364, df=2
P value (two tailed)	0.9666	0.4154	0.472	0.6943	0.5672	0.3705	0.2318	0.5136	0.6229	0.7302	0.5887	0.0046	0.9149	0.9033	0.2715	0.2574	0.4482	0.1246	0.7792	0.0677	0.8719	0.5768	0.1058	0.4271	0.9692	0.1044	0.2758	0.1231	0.0356	0.7476	<0,0001	0.1105	0.4566	0.1044	0.4145	0.448		0.7568	0.7675	0.787	0.6707	0.7574	0.8806	0.2007	0.8527	0.5338	0.4151	0.2195	0.5897
P value summary	ns	ns	ns	ns	ns	ns	ns	ns	ns	ns	ns	**	ns	ns	ns	ns	ns	ns	ns	ns	ns	ns	ns	ns	ns	ns	ns	ns	*	ns	****	ns	ns	ns	ns	ns		ns	ns	ns	ns	ns	ns	ns	ns	ns	ns	ns	ns
Significant (alpha=0.05)?	No	No	No	No	No	No	No	No	No	No	No	Yes	No	No	No	No	No	No	No	No	No	No	No	No	No	No	No	No	Yes	No	Yes	No	No	No	No	No		No	No	No	No	No	No	No	No	No	No	No	No
How big is the discrepancy?
Discrepancy	-0.01664	-0.7103	1.062	0.6918	-0.4901	1.818	0.4178	0.9989	0.7386	-0.2313	-0.4171	-2.227	-0.09357	0.07195	0.6213	-1.04	-0.96	-1.773	0.4782	-1.163	-0.1162	0.9154	2.186	1.139	0.02622	2.621	-0.669	-1.475	2.884	-0.2879	0.6363	-0.6651	1.039	2.621	0.317	0.9812		-0.4668	0.7425	-0.3706	-0.6348	-0.2703	0.2949	1.621	-0.1741	-0.9379	-0.7729	1.316	-0.8356
SD of discrepancy	1.965	1.507	2.589	3.196	1.529	3.459	0.5589	2.704	2.704	1.222	1.382	0.5792	1.612	1.09	0.9246	1.492	2.206	1.676	3.119	0.8302	1.324	2.934	1.908	2.485	1.253	2.273	1.007	1.386	1.583	1.632	0.03248	0.5928	2.437	2.273	0.6711	2.254		2.28	3.803	2.081	2.23	1.324	3.004	1.492	1.432	2.18	1.313	1.291	2.274
SEM of discrepancy	0.393	0.7535	1.295	1.598	0.7647	1.73	0.2794	1.352	1.352	0.6108	0.6911	0.2896	0.8059	0.5451	0.4623	0.746	1.103	0.8378	1.56	0.4151	0.6621	1.467	0.954	1.243	0.6263	1.137	0.5033	0.6928	0.7913	0.8161	0.01624	0.2964	1.218	1.137	0.3355	1.127		1.316	2.196	1.202	1.287	0.7643	1.734	0.8616	0.8266	1.259	0.7579	0.7455	1.313
95% confidence interval	-0,8277 to 0,7944	-3,108 to 1,688	-3,058 to 5,183	-4,394 to 5,777	-2,924 to 1,943	-3,687 to 7,323	-0,4715 to 1,307	-3,304 to 5,302	-3,565 to 5,042	-2,175 to 1,713	-2,616 to 1,782	-3,148 to -1,305	-2,658 to 2,471	-1,663 to 1,807	-0,8498 to 2,093	-3,415 to 1,334	-4,471 to 2,551	-4,439 to 0,8932	-4,485 to 5,442	-2,484 to 0,1578	-2,223 to 1,991	-3,753 to 5,584	-0,8501 to 5,222	-2,816 to 5,093	-1,967 to 2,019	-0,9961 to 6,239	-2,271 to 0,9327	-3,680 to 0,7298	0,3657 to 5,402	-2,885 to 2,309	0,5846 to 0,6879	-1,608 to 0,2781	-2,839 to 4,916	-0,9961 to 6,239	-0,7509 to 1,385	-2,605 to 4,568		-6,130 to 5,196	-8,706 to 10,19	-5,541 to 4,800	-6,174 to 4,904	-3,559 to 3,018	-7,167 to 7,757	-2,087 to 5,328	-3,731 to 3,382	-6,353 to 4,477	-4,034 to 2,488	-1,892 to 4,524	-6,485 to 4,814
R squared (partial eta squared)	7.47e-05	0.2285	0.1833	0.0588	0.1204	0.2691	0.427	0.1539	0.09045	0.04561	0.1083	0.9517	0.004473	0.005773	0.3759	0.3934	0.2015	0.5989	0.03038	0.7236	0.01016	0.1149	0.6364	0.2186	0.0005841	0.6393	0.3707	0.6018	0.8158	0.03984	0.998	0.6267	0.195	0.6393	0.2293	0.2017		0.05917	0.05407	0.04538	0.1084	0.05886	0.01425	0.6389	0.0217	0.2173	0.3421	0.6091	0.1684
One sample t test significant categories	Yes	No
No. of significant (out of 50 isolates)	3	45
%	0.06	0.9
[truncated: 2 more columns]

## Sheet: SupplTable 7
Table S7. Descriptive statistics and one sample t test on the FICi values for each E. cloacae isolate tested against the ciprofloxacin + tigecycline combination.
Strain no.	DA68154 Relative strain (n=25)	DA72734	DA72735	DA72736	DA72737	DA72738	DA72740	DA72741	DA72742	DA72743	DA72744	DA72745	DA72747	DA72748	DA72751	DA72755	DA72756	DA72757	DA72758	DA72767	DA72768	DA72776	DA72778	DA72779	DA72780	DA72781	DA72788	DA72791	DA72792	DA72793	DA72795	DA72796	DA72797	DA72798	DA72801	DA72802	DA72753	DA72749	DA72746	DA72759	DA72760	DA72761	DA72762	DA72763	DA72764	DA72765	DA72766	DA72785	DA72786
Number of values	25	4	4	4	4	4	4	4	4	4	4	4	4	4	4	4	4	4	4	4	4	4	4	4	4	4	4	4	4	4	4	4	4	4	4	4	3	3	3	3	3	3	3	3	3	3	3	3	3
Minimum	1.908	4.176	4.063	4.063	2.669	4.063	0.125	4.063	4.063	0.364	4.883	4.082	4.391	4.513	4.175	3.666	3.161	4.059	5.432	1.482	2.172	1.3	4.063	2.069	1.557	4.063	1.831	0.7505	4.17	1.529	3.998	2.383	2.72	4.063	2.72	1.717	2.095	0.5903	4.099	4.341	8	4.535	4.296	5.176	2.613	4.562	5.479	1.024	2.512
25% Percentile	3.254	4.668	5.047	4.202	3.017	4.063	0.2478	4.296	4.418	0.4418	5.041	4.226	4.421	4.589	4.565	3.898	3.204	4.205	6.074	1.599	2.207	1.561	4.063	2.568	2.184	4.063	1.931	0.7979	4.741	1.705	4.014	2.401	2.793	4.063	3.056	2.122	2.095	0.5903	4.099	4.341	8	4.535	4.296	5.176	2.613	4.562	5.479	1.024	2.512
Median	4.603	6.57	8	4.846	4.648	5.593	3.392	5.355	5.601	0.9054	6.758	5.085	5.447	6.114	6.034	5.326	4.098	4.894	8	2.042	3.007	4.429	5.161	4.063	4.063	6.031	2.498	1.63	6.503	2.854	4.063	2.483	3.537	6.031	4.063	4.744	3.663	1.34	4.108	6.003	8	6.015	4.393	6.817	5.667	8	8	1.514	4.063
75% Percentile	5.501	7.366	8	6.819	5.245	7.66	7.542	7.429	7.429	3.331	8	6.865	7.595	7.852	7.583	7.515	5.714	5.965	8	3.1	4.667	6.987	7.565	7.016	4.063	8	3.794	3.377	7.638	4.808	4.063	3.351	7.016	8	4.063	6.308	3.676	4.131	5.047	8	8	6.754	5.761	8	8	8	8	5.185	5.433
Maximum	7.804	7.489	8	7.401	5.249	7.839	8	8	8	4.063	8	7.316	8	8	8	8	5.997	6.237	8	3.422	4.989	7.144	8	8	4.063	8	4.138	3.729	8	5.252	4.063	3.631	8	8	4.063	6.36	3.676	4.131	5.047	8	8	6.754	5.761	8	8	8	8	5.185	5.433
Range	5.896	3.313	3.938	3.339	2.58	3.776	7.875	3.938	3.938	3.698	3.117	3.234	3.609	3.487	3.825	4.334	2.836	2.178	2.568	1.94	2.817	5.845	3.938	5.931	2.505	3.938	2.307	2.979	3.83	3.723	0.06496	1.248	5.28	3.938	1.342	4.643	1.582	3.541	0.9481	3.659	0	2.218	1.465	2.824	5.387	3.438	2.521	4.161	2.92
Mean	4.632	6.201	7.016	5.289	4.303	5.772	3.727	5.693	5.816	1.559	6.599	5.392	5.821	6.185	6.061	5.58	4.339	5.021	7.358	2.247	3.294	4.325	5.596	4.549	3.436	6.031	2.741	1.935	6.294	3.122	4.046	2.745	4.449	6.031	3.727	4.391	3.145	2.021	4.418	6.115	8	5.768	4.817	6.665	5.427	6.854	7.16	2.574	4.002
Std. Deviation	1.455	1.46	1.969	1.467	1.223	1.995	3.953	1.68	1.629	1.699	1.638	1.411	1.715	1.775	1.581	1.891	1.345	0.9245	1.284	0.8302	1.324	2.934	1.908	2.485	1.253	2.273	1.007	1.386	1.583	1.632	0.03248	0.5928	2.437	2.273	0.6711	2.254	0.9092	1.866	0.5446	1.832	0	1.13	0.8192	1.418	2.702	1.985	1.456	2.274	1.461
Std. Error of Mean	0.291	0.7301	0.9844	0.7337	0.6116	0.9976	1.976	0.84	0.8147	0.8493	0.8189	0.7055	0.8573	0.8875	0.7903	0.9454	0.6727	0.4622	0.642	0.4151	0.6621	1.467	0.954	1.243	0.6263	1.137	0.5033	0.6928	0.7913	0.8161	0.01624	0.2964	1.218	1.137	0.3355	1.127	0.5249	1.077	0.3144	1.058	0	0.6522	0.473	0.8188	1.56	1.146	0.8404	1.313	0.8436
Lower 95% CI of mean	4.031	3.878	3.883	2.954	2.357	2.597	-2.562	3.02	3.223	-1.144	3.994	3.147	3.093	3.361	3.545	2.571	2.198	3.55	5.315	0.9259	1.187	-0.3428	2.56	0.5937	1.443	2.414	1.139	-0.27	3.776	0.5248	3.995	1.802	0.5711	2.414	2.659	0.8048	0.8862	-2.615	3.065	1.564	8	2.962	2.782	3.142	-1.285	1.923	3.543	-3.075	0.373
Upper 95% CI of mean	5.232	8.525	10.15	7.624	6.25	8.946	10.02	8.367	8.409	4.262	9.205	7.637	8.549	9.01	8.576	8.588	6.48	6.492	9.401	3.568	5.401	8.994	8.632	8.503	5.429	9.649	4.343	4.14	8.812	5.719	4.098	3.688	8.326	9.649	4.795	7.978	5.403	6.656	5.771	10.67	8	8.574	6.852	10.19	12.14	11.78	10.78	8.224	7.632
Coefficient of variation	31,42%	23,55%	28,06%	27,74%	28,42%	34,57%	106,0%	29,51%	28,01%	108,9%	24,82%	26,17%	29,46%	28,70%	26,08%	33,89%	31,01%	18,41%	17,45%	36,95%	40,20%	67,83%	34,10%	54,64%	36,45%	37,69%	36,72%	71,62%	25,14%	52,28%	0,8027%	21,60%	54,78%	37,69%	18,01%	51,33%	28,91%	92,34%	12,33%	29,96%	0,000%	19,58%	17,01%	21,28%	49,79%	28,96%	20,33%	88,34%	36,50%
Std. Deviation of Mean	1.57882
Median of the Mean	4.919
One sample t test
t, df	t=0,9908, df=24	t=1,755, df=3	t=2,129, df=3	t=0,5030, df=3	t=1,008, df=3	t=0,8538, df=3	t=0,6035, df=3	t=0,9206, df=3	t=1,100, df=3	t=3,957, df=3	t=2,051, df=3	t=0,6689, df=3	t=1,051, df=3	t=1,426, df=3	t=1,443, df=3	t=0,6977, df=3	t=0,8641, df=3	t=0,2189, df=3	t=3,798, df=3	t=6,440, df=3	t=2,456, df=3	t=0,4054, df=3	t=0,7085, df=3	t=0,2989, df=3	t=2,369, df=3	t=0,9776, df=3	t=4,329, df=3	t=4,309, df=3	t=1,736, df=3	t=2,203, df=3	t=53,80, df=3	t=7,339, df=3	t=0,3869, df=3	t=0,9776, df=3	t=3,556, df=3	t=0,4692, df=3	t=3,382, df=2	t=2,691, df=2	t=1,597, df=2	t=1,129, df=2	Sample difference has zero SD	t=1,300, df=2	t=0,2187, df=2	t=2,131, df=2	t=0,3248, df=2	t=1,688, df=2	t=2,665, df=2	t=1,786, df=2	t=1,088, df=2
P value (two tailed)	0.3316	0.1775	0.1231	0.6496	0.3875	0.456	0.5888	0.4252	0.3518	0.0288	0.1326	0.5515	0.3704	0.2492	0.2447	0.5356	0.4511	0.8408	0.0321	0.0076	0.0912	0.7124	0.5297	0.7845	0.0986	0.4003	0.0227	0.023	0.1809	0.1148	<0,0001	0.0052	0.7246	0.4003	0.0379	0.6709	0.0774	0.1148	0.2514	0.376		0.3232	0.8472	0.1668	0.7762	0.2335	0.1167	0.216	0.3904
P value summary	ns	ns	ns	ns	ns	ns	ns	ns	ns	*	ns	ns	ns	ns	ns	ns	ns	ns	*	**	ns	ns	ns	ns	ns	ns	*	*	ns	ns	****	**	ns	ns	*	ns	ns	ns	ns	ns		ns	ns	ns	ns	ns	ns	ns	ns
Significant (alpha=0.05)?	No	No	No	No	No	No	No	No	No	Yes	No	No	No	No	No	No	No	No	Yes	Yes	No	No	No	No	No	No	Yes	Yes	No	No	Yes	Yes	No	No	Yes	No	No	No	No	No		No	No	No	No	No	No	No	No
How big is the discrepancy?
Discrepancy	-0.2884	1.281	2.096	0.3691	-0.6167	0.8517	-1.193	0.7733	0.8959	-3.361	1.679	0.4719	0.9011	1.265	1.141	0.6596	-0.5813	0.1012	2.438	-2.673	-1.626	-0.5946	0.676	-0.3714	-1.484	1.111	-2.179	-2.985	1.374	-1.798	-0.8737	-2.175	-0.4714	1.111	-1.193	-0.5288	-1.775	-2.899	-0.5021	1.195		0.8479	-0.1034	1.745	0.5066	1.934	2.24	-2.346	-0.9175
SD of discrepancy	1.455	1.46	1.969	1.467	1.223	1.995	3.953	1.68	1.629	1.699	1.638	1.411	1.715	1.775	1.581	1.891	1.345	0.9245	1.284	0.8302	1.324	2.934	1.908	2.485	1.253	2.273	1.007	1.386	1.583	1.632	0.03248	0.5928	2.437	2.273	0.6711	2.254	0.9092	1.866	0.5446	1.832		1.13	0.8192	1.418	2.702	1.985	1.456	2.274	1.461
SEM of discrepancy	0.291	0.7301	0.9844	0.7337	0.6116	0.9976	1.976	0.84	0.8147	0.8493	0.8189	0.7055	0.8573	0.8875	0.7903	0.9454	0.6727	0.4622	0.642	0.4151	0.6621	1.467	0.954	1.243	0.6263	1.137	0.5033	0.6928	0.7913	0.8161	0.01624	0.2964	1.218	1.137	0.3355	1.127	0.5249	1.077	0.3144	1.058		0.6522	0.473	0.8188	1.56	1.146	0.8404	1.313	0.8436
95% confidence interval	-0,8891 to 0,3123	-1,042 to 3,605	-1,037 to 5,228	-1,966 to 2,704	-2,563 to 1,330	-2,323 to 4,026	-7,482 to 5,097	-1,900 to 3,447	-1,697 to 3,489	-6,064 to -0,6578	-0,9265 to 4,285	-1,773 to 2,717	-1,827 to 3,629	-1,559 to 4,090	-1,375 to 3,656	-2,349 to 3,668	-2,722 to 1,560	-1,370 to 1,572	0,3950 to 4,481	-3,994 to -1,352	-3,733 to 0,4810	-5,263 to 4,074	-2,360 to 3,712	-4,326 to 3,583	-3,477 to 0,5093	-2,506 to 4,729	-3,781 to -0,5773	-5,190 to -0,7802	-1,144 to 3,892	-4,395 to 0,7993	-0,9254 to -0,8221	-3,118 to -1,232	-4,349 to 3,406	-2,506 to 4,729	-2,261 to -0,1252	-4,115 to 3,058	-4,034 to 0,4833	-7,535 to 1,736	-1,855 to 0,8508	-3,356 to 5,745		-1,958 to 3,654	-2,138 to 1,932	-1,778 to 5,267	-6,205 to 7,218	-2,997 to 6,865	-1,377 to 5,856	-7,995 to 3,304	-4,547 to 2,712
R squared (partial eta squared)	0.0393	0.5066	0.6017	0.07778	0.2532	0.1955	0.1082	0.2203	0.2873	0.8392	0.5837	0.1298	0.2691	0.4039	0.4098	0.1396	0.1993	0.01572	0.8278	0.9325	0.6678	0.05193	0.1434	0.02892	0.6517	0.2416	0.862	0.8609	0.5012	0.618	0.999	0.9472	0.04753	0.2416	0.8082	0.06837	0.8512	0.7836	0.5604	0.3894		0.458	0.02335	0.6942	0.0501	0.5875	0.7802	0.6147	0.3717
One sample t test significant categories	Yes	No
No. of significant (out of 50 isolates)	8	41
%	0.16	0.82
[truncated: 1 more columns]

## Sheet: SupplTable 8
Table S8. Descriptive statistics and one sample t test on the FICi values for each E. cloacae isolate tested against the tigecycline + gentamicin combination.
Strain no.	DA68154 Relative strain (n=25)	DA72734	DA72735	DA72736	DA72737	DA72738	DA72740	DA72741	DA72742	DA72743	DA72744	DA72745	DA72747	DA72748	DA72751	DA72755	DA72756	DA72757	DA72758	DA72767	DA72768	DA72776	DA72778	DA72779	DA72780	DA72781	DA72788	DA72791	DA72792	DA72793	DA72795	DA72796	DA72797	DA72798	DA72801	DA72802	DA72746	DA72749	DA72753	DA72759	DA72760	DA72761	DA72762	DA72763	DA72764	DA72765	DA72766	DA72785	DA72786
Number of values	25	4	4	4	4	4	4	4	4	4	4	4	4	4	4	4	4	4	4	4	4	4	4	4	4	4	4	4	4	4	4	4	4	4	4	4	3	3	3	3	3	3	3	3	3	3	3	3	3
Minimum	0.3239	0.125	0.2281	0.125	0.125	0.125	2.228	0.5524	0.5098	4.063	1.988	0.5845	1.003	1.957	0.3435	0.8832	0.1847	0.4346	0.7204	1.935	0.6146	0.2574	0.2272	0.3899	0.3242	0.5272	0.3945	0.3411	0.3745	0.2363	0.4031	0.1641	0.285	0.125	0.222	0.6295	0.2958	4.198	0.58	0.9312	0.3157	2.746	0.1303	1.071	0.3724	0.1643	0.1846	0.8207	2.961
25% Percentile	1.113	0.4509	0.7786	0.1342	0.3144	0.1563	2.686	0.5817	0.9241	4.303	2.356	0.8563	1.679	2.202	0.4739	0.8836	0.2107	1.966	1.556	2.467	0.6888	0.2891	1.186	0.4263	0.3363	0.6172	0.4566	1.025	1.327	0.2684	0.4399	0.183	0.3133	0.3216	0.4524	1.031	0.2958	4.198	0.58	0.9312	0.3157	2.746	0.1303	1.071	0.3724	0.1643	0.1846	0.8207	2.961
Median	4.063	2.852	2.69	0.7559	0.9837	2.379	4.143	2.366	3.115	5.332	3.71	1.713	5.198	3.5	2.263	2.474	0.7134	7.28	4.063	4.063	0.9202	0.6801	4.063	2.299	0.4162	1.526	0.8219	3.569	4.551	2.439	0.7034	2.377	1.777	1.198	1.246	2.369	2.339	4.321	1.492	4.063	3.926	4.063	0.2809	1.695	1.708	4.063	4.063	2.137	2.964
75% Percentile	4.534	7.069	3.784	5.396	3.052	7.127	7.056	4.063	4.198	6.957	4.037	3.486	7.672	7.016	5.469	4.063	1.29	8	7.016	4.063	6.232	1.979	4.063	4.127	0.4878	3.93	3.547	6.264	7.229	4.631	1.237	5.031	3.278	3.418	2.454	3.997	4.063	5.279	4.591	6.251	4.063	4.063	0.4325	1.837	5.542	4.063	8	4.339	4.063
Maximum	8	8	4.063	6.745	3.707	8	8	4.063	4.244	7.396	4.063	4.063	8	8	6.071	4.063	1.341	8	8	4.063	8	2.313	4.063	4.149	0.4971	4.519	4.395	6.998	8	4.67	1.363	5.204	3.319	4.063	2.822	4.494	4.063	5.279	4.591	6.251	4.063	4.063	0.4325	1.837	5.542	4.063	8	4.339	4.063
Range	7.676	7.875	3.834	6.62	3.582	7.875	5.772	3.51	3.734	3.333	2.075	3.478	6.997	6.043	5.728	3.179	1.156	7.565	7.28	2.127	7.385	2.056	3.835	3.759	0.1728	3.992	4.001	6.657	7.625	4.433	0.9601	5.04	3.034	3.938	2.6	3.864	3.767	1.081	4.011	5.32	3.747	1.317	0.3022	0.7652	5.17	3.898	7.815	3.518	1.101
Mean	3.331	3.457	2.417	2.095	1.45	3.221	4.628	2.337	2.746	5.53	3.367	2.018	4.85	4.239	2.735	2.473	0.7381	5.749	4.211	3.531	2.614	0.9827	3.104	2.284	0.4134	2.024	1.608	3.619	4.369	2.446	0.7933	2.53	1.79	1.646	1.384	2.466	2.233	4.599	2.221	3.748	2.768	3.624	0.2812	1.534	2.541	2.763	4.082	2.432	3.329
Std. Deviation	2.245	3.489	1.611	3.152	1.561	3.782	2.423	1.993	1.762	1.403	0.9568	1.463	3.131	2.651	2.659	1.835	0.5865	3.607	2.977	1.064	3.594	0.9407	1.918	2.104	0.07918	1.805	1.874	2.748	3.134	2.479	0.4243	2.704	1.674	1.705	1.077	1.585	1.886	0.5919	2.102	2.674	2.125	0.7603	0.1511	0.4072	2.684	2.251	3.908	1.778	0.6349
Std. Error of Mean	0.4489	1.745	0.8053	1.576	0.7803	1.891	1.212	0.9966	0.8809	0.7013	0.4784	0.7317	1.566	1.325	1.329	0.9176	0.2932	1.804	1.488	0.5318	1.797	0.4704	0.9588	1.052	0.03959	0.9026	0.9372	1.374	1.567	1.239	0.2121	1.352	0.837	0.8524	0.5384	0.7926	1.089	0.3417	1.214	1.544	1.227	0.439	0.08723	0.2351	1.549	1.299	2.256	1.026	0.3666
Lower 95% CI of mean	2.405	-2.095	-0.1454	-2.919	-1.033	-2.797	0.7726	-0.835	-0.05771	3.298	1.845	-0.3101	-0.1321	0.02163	-1.495	-0.4468	-0.1951	0.008897	-0.5255	1.838	-3.105	-0.5142	0.05232	-1.064	0.2875	-0.8482	-1.374	-0.7534	-0.6186	-1.498	0.1181	-1.772	-0.8741	-1.067	-0.3294	-0.05703	-2.452	3.129	-3.002	-2.894	-2.51	1.735	-0.09412	0.5229	-4.126	-2.828	-5.625	-1.984	1.752
Upper 95% CI of mean	4.258	9.01	4.98	7.11	3.933	9.238	8.484	5.509	5.549	7.762	4.89	4.347	9.832	8.457	6.966	5.393	1.671	11.49	8.948	5.223	8.332	2.48	6.155	5.633	0.5394	4.897	4.591	7.992	9.357	6.391	1.468	6.832	4.453	4.358	3.097	4.988	6.917	6.069	7.444	10.39	8.046	5.512	0.6565	2.546	9.207	8.354	13.79	6.848	4.907
Coefficient of variation	67,38%	100,9%	66,62%	150,4%	107,6%	117,4%	52,35%	85,30%	64,17%	25,36%	28,41%	72,50%	64,56%	62,52%	97,20%	74,20%	79,46%	62,75%	70,69%	30,12%	137,5%	95,73%	61,79%	92,13%	19,15%	89,18%	116,5%	75,93%	71,74%	101,3%	53,49%	106,8%	93,54%	103,6%	77,80%	64,30%	84,46%	12,87%	94,67%	71,34%	76,76%	20,98%	53,73%	26,54%	105,6%	81,45%	95,72%	73,08%	19,07%
Std. Deviation of Mean	1.24607
Median of the Mean	2.5355
One sample t test
t, df	t=1,762, df=24	t=0,5259, df=3	t=0,1521, df=3	t=0,2821, df=3	t=1,397, df=3	t=0,3600, df=3	t=1,724, df=3	t=0,2039, df=3	t=0,2335, df=3	t=4,264, df=3	t=1,730, df=3	t=0,7129, df=3	t=1,476, df=3	t=1,282, df=3	t=0,1469, df=3	t=0,07275, df=3	t=6,145, df=3	t=1,779, df=3	t=1,123, df=3	t=1,863, df=3	t=0,04105, df=3	t=3,311, df=3	t=0,5879, df=3	t=0,2432, df=3	t=53,72, df=3	t=0,5713, df=3	t=0,9940, df=3	t=0,7855, df=3	t=1,167, df=3	t=0,07573, df=3	t=8,234, df=3	t=0,007081, df=3	t=0,8965, df=3	t=1,049, df=3	t=2,147, df=3	t=0,09397, df=3	t=0,2824, df=2	t=6,026, df=2	t=0,2630, df=2	t=0,7827, df=2	t=0,1858, df=2	t=2,468, df=2	t=25,89, df=2	t=4,278, df=2	t=0,0005724, df=2	t=0,1717, df=2	t=0,6836, df=2	t=0,1048, df=2	t=2,153, df=2
P value (two tailed)	0.0908	0.6354	0.8887	0.7962	0.2568	0.7427	0.1832	0.8515	0.8304	0.0237	0.1822	0.5274	0.2365	0.2899	0.8925	0.9466	0.0087	0.1733	0.3432	0.1594	0.9698	0.0454	0.5979	0.8235	<0,0001	0.6078	0.3935	0.4895	0.3275	0.9444	0.0038	0.9948	0.436	0.3712	0.121	0.9311	0.8042	0.0265	0.8172	0.5158	0.8697	0.1323	0.0015	0.0505	0.9996	0.8795	0.5648	0.9261	0.1641
P value summary	ns	ns	ns	ns	ns	ns	ns	ns	ns	*	ns	ns	ns	ns	ns	ns	**	ns	ns	ns	ns	*	ns	ns	****	ns	ns	ns	ns	ns	**	ns	ns	ns	ns	ns	ns	*	ns	ns	ns	ns	**	ns	ns	ns	ns	ns	ns
Significant (alpha=0.05)?	No	No	No	No	No	No	No	No	No	Yes	No	No	No	No	No	No	Yes	No	No	No	No	Yes	No	No	Yes	No	No	No	No	No	Yes	No	No	No	No	No	No	Yes	No	No	No	No	Yes	No	No	No	No	No	No
How big is the discrepancy?
Discrepancy	0.791	0.9175	-0.1225	-0.4445	-1.09	0.6806	2.088	-0.2032	0.2057	2.99	0.8274	-0.5216	2.31	1.699	0.1953	-0.06675	-1.802	3.209	1.671	0.9907	0.07375	-1.557	0.5637	-0.2559	-2.127	-0.5157	-0.9316	1.079	1.829	-0.09387	-1.747	-0.009572	-0.7504	-0.8942	-1.156	-0.07449	-0.3074	2.059	-0.3192	1.208	0.228	1.084	-2.259	-1.006	0.0008869	0.2231	1.542	-0.1075	0.7894
SD of discrepancy	2.245	3.489	1.611	3.152	1.561	3.782	2.423	1.993	1.762	1.403	0.9568	1.463	3.131	2.651	2.659	1.835	0.5865	3.607	2.977	1.064	3.594	0.9407	1.918	2.104	0.07918	1.805	1.874	2.748	3.134	2.479	0.4243	2.704	1.674	1.705	1.077	1.585	1.886	0.5919	2.102	2.674	2.125	0.7603	0.1511	0.4072	2.684	2.251	3.908	1.778	0.6349
SEM of discrepancy	0.4489	1.745	0.8053	1.576	0.7803	1.891	1.212	0.9966	0.8809	0.7013	0.4784	0.7317	1.566	1.325	1.329	0.9176	0.2932	1.804	1.488	0.5318	1.797	0.4704	0.9588	1.052	0.03959	0.9026	0.9372	1.374	1.567	1.239	0.2121	1.352	0.837	0.8524	0.5384	0.7926	1.089	0.3417	1.214	1.544	1.227	0.439	0.08723	0.2351	1.549	1.299	2.256	1.026	0.3666
95% confidence interval	-0,1355 to 1,718	-4,635 to 6,470	-2,685 to 2,440	-5,459 to 4,570	-3,573 to 1,393	-5,337 to 6,698	-1,767 to 5,944	-3,375 to 2,969	-2,598 to 3,009	0,7585 to 5,222	-0,6951 to 2,350	-2,850 to 1,807	-2,672 to 7,292	-2,518 to 5,917	-4,035 to 4,426	-2,987 to 2,853	-2,735 to -0,8687	-2,531 to 8,948	-3,065 to 6,408	-0,7016 to 2,683	-5,645 to 5,792	-3,054 to -0,06040	-2,488 to 3,615	-3,604 to 3,093	-2,253 to -2,001	-3,388 to 2,357	-3,914 to 2,051	-3,293 to 5,452	-3,159 to 6,817	-4,038 to 3,851	-2,422 to -1,072	-4,312 to 4,292	-3,414 to 1,913	-3,607 to 1,818	-2,869 to 0,5574	-2,597 to 2,448	-4,992 to 4,377	0,5887 to 3,529	-5,542 to 4,904	-5,434 to 7,851	-5,050 to 5,506	-0,8051 to 2,972	-2,634 to -1,883	-2,017 to 0,005782	-6,666 to 6,667	-5,368 to 5,814	-8,165 to 11,25	-4,524 to 4,308	-0,7879 to 2,367
R squared (partial eta squared)	0.1146	0.0844	0.007655	0.02584	0.3941	0.0414	0.4976	0.01367	0.01785	0.8584	0.4993	0.1449	0.4205	0.354	0.007145	0.001761	0.9264	0.5134	0.2959	0.5364	0.0005613	0.7851	0.1033	0.01933	0.999	0.09813	0.2478	0.1706	0.3122	0.001908	0.9576	1.671e-05	0.2113	0.2684	0.6058	0.002935	0.03835	0.9478	0.03343	0.2345	0.01697	0.7529	0.997	0.9015	1.638e-07	0.01453	0.1894	0.005459	0.6987
One sample t test significant categories	Yes	No
No. of significant (out of 50 isolates)	7	43
%	0.134615	0.826923
[truncated: 1 more columns]

## Sheet: SupplTable 9
Table S9. Descriptive statistics and one sample t test on the FICi values for each E. coli isolate tested against the ciprofloxacin + piperacillin combination.
Strain no.	DA68103 (Relative strain; n=23)	DA44399	DA44557	DA44560	DA44569	DA44572	DA44584	DA45312	DA45314	DA45700	DA45703	DA46003	DA47111	DA62888	DA62898	DA62900	DA62930	DA62932	DA62936	DA62938	DA62940	DA62942	DA62944	DA62962	DA62964	DA62966	DA62968	DA62972	DA62974	DA62980	DA62986	DA62996	DA63006	DA63010	DA63016	DA63018	DA68154	DA68895	DA68897	DA68911	DA68913	DA68917	DA68921	DA68927	DA68929	DA68931	DA68933	DA68941	DA68966
Number of values	23	4	4	4	4	4	3	4	3	4	4	4	4	4	4	4	4	4	4	4	4	4	4	4	4	4	4	4	4	5	5	4	4	4	4	4	4	4	4	4	4	4	4	4	4	4	4	4	4
Minimum	0.9	1.8	1.7	2	1.4	2	1.6	1.3	1.5	1.2	1.4	0.86	1.3	1.6	1.6	1.6	1.7	1.2	0.8	0.99	1.1	0.87	1.1	1.6	1.3	1.8	1.3	1.3	1.7	1.5	1.4	1.1	1.6	1.2	1.5	0.84	1.5	0.68	0.75	0.98	1.6	1.5	1.5	1.7	1.6	1.9	1.5	1.7	1.6
25% Percentile	1.3	1.9	1.8	2.1	1.4	2	1.6	1.4	1.5	1.3	1.4	1.2	1.4	1.7	1.6	1.9	1.7	1.3	1	1.1	1.2	0.99	1.2	1.7	1.4	2	1.5	1.3	1.8	1.6	1.5	1.3	1.6	1.2	1.5	1.1	1.6	0.96	1.1	1.2	1.7	1.5	1.5	1.8	1.9	2.2	2	1.8	1.6
Median	1.8	2.2	2.2	2.7	1.6	2.2	1.7	2.2	1.8	1.9	1.5	2.4	1.9	1.8	2.9	2.9	1.9	1.8	1.9	1.5	1.6	1.3	1.6	1.9	1.7	3.3	2.2	1.7	2	1.7	1.7	2.2	1.8	1.4	1.7	2.3	2.1	2.2	2.5	1.9	2.1	1.7	2.1	2.4	3.2	3.5	4.1	2.5	1.9
75% Percentile	2.2	2.4	2.4	2.9	2.5	3.8	3	2.7	1.9	2.4	1.8	2.6	2.3	2	4.1	4.5	2.3	2.5	2	2.2	1.9	1.9	1.9	2.2	1.8	4.2	2.4	2.1	2.6	2.4	1.7	2.3	2.2	2.5	1.7	3.1	2.5	4.1	3.5	2.4	2.8	2.1	2.8	2.6	4.4	5.1	5.2	3.2	4.1
Maximum	3	2.4	2.5	2.9	2.7	4.3	3	2.8	1.9	2.4	1.9	2.6	2.4	2.1	4.1	5	2.5	2.6	2	2.4	1.9	2.1	2	2.4	1.8	4.2	2.4	2.2	2.8	3	1.7	2.3	2.3	2.7	1.7	3.3	2.5	4.7	3.7	2.6	3	2.2	2.9	2.7	4.7	5.5	5.4	3.3	4.7
Range	2.1	0.6	0.79	0.97	1.4	2.4	1.4	1.5	0.43	1.2	0.54	1.8	1.1	0.45	2.5	3.4	0.78	1.4	1.2	1.4	0.83	1.2	0.89	0.79	0.47	2.4	1.1	0.92	1	1.5	0.31	1.2	0.76	1.5	0.27	2.5	1	4	2.9	1.6	1.4	0.77	1.4	1	3.2	3.6	3.8	1.6	3.1
Mean	1.8	2.1	2.1	2.6	1.8	2.7	2.1	2.1	1.7	1.8	1.6	2.1	1.9	1.8	2.8	3.1	2	1.8	1.6	1.6	1.6	1.4	1.6	1.9	1.6	3.1	2	1.7	2.1	1.9	1.6	1.9	1.9	1.7	1.6	2.2	2.1	2.4	2.4	1.9	2.2	1.8	2.1	2.3	3.1	3.6	3.8	2.5	2.5
Std. Deviation	0.61	0.26	0.32	0.44	0.6	1.1	0.76	0.66	0.24	0.55	0.26	0.83	0.46	0.2	1.4	1.4	0.34	0.61	0.55	0.6	0.34	0.49	0.38	0.33	0.2	1.2	0.52	0.43	0.45	0.6	0.13	0.58	0.34	0.71	0.12	1.1	0.46	1.7	1.3	0.67	0.59	0.34	0.67	0.44	1.3	1.5	1.7	0.71	1.5
Std. Error of Mean	0.13	0.13	0.16	0.22	0.3	0.55	0.44	0.33	0.14	0.28	0.13	0.41	0.23	0.099	0.7	0.71	0.17	0.3	0.28	0.3	0.17	0.24	0.19	0.17	0.1	0.61	0.26	0.21	0.23	0.27	0.059	0.29	0.17	0.36	0.058	0.53	0.23	0.84	0.63	0.33	0.29	0.17	0.33	0.22	0.65	0.75	0.83	0.35	0.74
Lower 95% CI of mean	1.5	1.7	1.6	1.9	0.88	0.95	0.24	1.1	1.2	0.96	1.2	0.77	1.1	1.5	0.61	0.86	1.4	0.88	0.74	0.65	1	0.63	0.96	1.4	1.3	1.2	1.2	1	1.4	1.2	1.4	0.99	1.3	0.57	1.4	0.52	1.3	-0.22	0.38	0.79	1.3	1.2	1.1	1.6	1.1	1.2	1.1	1.4	0.17
Upper 95% CI of mean	2.1	2.6	2.6	3.3	2.8	4.5	4	3.2	2.3	2.7	2	3.4	2.6	2.1	5.1	5.4	2.5	2.8	2.5	2.6	2.1	2.2	2.2	2.4	1.9	5.1	2.8	2.4	2.8	2.7	1.8	2.8	2.4	2.8	1.8	3.9	2.8	5.1	4.4	2.9	3.2	2.3	3.2	3	5.2	6	6.4	3.6	4.9
Coefficient of variation	34%	12%	15%	17%	33%	41%	36%	31%	14%	30%	16%	40%	25%	11%	49%	46%	17%	33%	34%	38%	22%	35%	24%	17%	13%	39%	25%	25%	22%	31%	8,2%	30%	19%	42%	7,1%	48%	22%	68%	53%	36%	27%	19%	31%	19%	41%	41%	44%	29%	59%
Std. Deviation of Mean	0.535286
Median of the Mean	1.95
One sample t test
t, df	t=1,222, df=22	t=1,490, df=3	t=1,057, df=3	t=2,901, df=3	t=0,3573, df=3	t=1,358, df=3	t=0,3917, df=2	t=0,4935, df=3	t=1,551, df=2	t=0,4079, df=3	t=2,899, df=3	t=0,3234, df=3	t=0,3808, df=3	t=1,216, df=3	t=1,279, df=3	t=1,640, df=3	t=0,1887, df=3	t=0,3372, df=3	t=1,193, df=3	t=1,167, df=3	t=2,331, df=3	t=2,246, df=3	t=1,955, df=3	t=0,2005, df=3	t=3,434, df=3	t=1,956, df=3	t=0,2898, df=3	t=1,118, df=3	t=0,6517, df=3	t=0,001155, df=4	t=5,779, df=4	t=0,1221, df=3	t=0,5769, df=3	t=0,6996, df=3	t=5,429, df=3	t=0,4742, df=3	t=0,5723, df=3	t=0,5953, df=3	t=0,6737, df=3	t=0,2866, df=3	t=0,8969, df=3	t=1,116, df=3	t=0,5688, df=3	t=1,512, df=3	t=1,843, df=3	t=2,216, df=3	t=2,185, df=3	t=1,520, df=3	t=0,7891, df=3
P value (two tailed)	0.2348	0.233	0.3682	0.0625	0.7445	0.2675	0.7331	0.6556	0.261	0.7107	0.0625	0.7676	0.7287	0.3109	0.291	0.1996	0.8623	0.7582	0.3187	0.3277	0.1021	0.1103	0.1455	0.8539	0.0414	0.1454	0.7908	0.345	0.5611	0.9991	0.0045	0.9106	0.6045	0.5346	0.0123	0.6677	0.6072	0.5936	0.5488	0.7931	0.4359	0.3458	0.6093	0.2278	0.1626	0.1135	0.1168	0.2257	0.4877
P value summary	ns	ns	ns	ns	ns	ns	ns	ns	ns	ns	ns	ns	ns	ns	ns	ns	ns	ns	ns	ns	ns	ns	ns	ns	*	ns	ns	ns	ns	ns	**	ns	ns	ns	*	ns	ns	ns	ns	ns	ns	ns	ns	ns	ns	ns	ns	ns	ns
Significant (alpha=0.05)?	No	No	No	No	No	No	No	No	No	No	No	No	No	No	No	No	No	No	No	No	No	No	No	No	Yes	No	No	No	No	No	Yes	No	No	No	Yes	No	No	No	No	No	No	No	No	No	No	No	No	No	No
How big is the discrepancy?
Discrepancy	-0.1564	0.196	0.1716	0.631	-0.108	0.748	0.1717	0.1637	-0.211	-0.1127	-0.3702	0.1336	-0.08805	-0.1209	0.8976	1.161	0.03235	-0.1021	-0.3291	-0.35	-0.3992	-0.546	-0.3757	-0.03314	-0.3457	1.186	0.07475	-0.2379	0.147	-0.0003106	-0.341	-0.03541	-0.0994	-0.2491	-0.3162	0.2502	0.1324	0.4984	0.4227	-0.09588	0.2643	-0.1906	0.1895	0.3294	1.199	1.651	1.815	0.5397	0.5861
SD of discrepancy	0.6139	0.2632	0.3249	0.4351	0.6046	1.101	0.7592	0.6636	0.2356	0.5527	0.2553	0.8263	0.4625	0.1989	1.404	1.416	0.3428	0.6059	0.5519	0.6001	0.3426	0.4862	0.3842	0.3306	0.2013	1.213	0.5159	0.4256	0.4511	0.6013	0.1319	0.5801	0.3446	0.7122	0.1165	1.055	0.4625	1.675	1.255	0.6692	0.5894	0.3416	0.6665	0.4358	1.302	1.49	1.661	0.7099	1.486
SEM of discrepancy	0.128	0.1316	0.1624	0.2175	0.3023	0.5507	0.4383	0.3318	0.136	0.2763	0.1277	0.4132	0.2312	0.09943	0.702	0.708	0.1714	0.3029	0.276	0.3	0.1713	0.2431	0.1921	0.1653	0.1007	0.6063	0.2579	0.2128	0.2256	0.2689	0.05901	0.2901	0.1723	0.3561	0.05823	0.5277	0.2313	0.8373	0.6275	0.3346	0.2947	0.1708	0.3332	0.2179	0.651	0.7451	0.8306	0.355	0.7428
95% confidence interval	-0,4219 to 0,1091	-0,2227 to 0,6148	-0,3453 to 0,6886	-0,06131 to 1,323	-1,070 to 0,8540	-1,005 to 2,501	-1,714 to 2,058	-0,8922 to 1,220	-0,7962 to 0,3742	-0,9921 to 0,7667	-0,7765 to 0,03614	-1,181 to 1,448	-0,8239 to 0,6478	-0,4373 to 0,1955	-1,336 to 3,132	-1,092 to 3,414	-0,5131 to 0,5778	-1,066 to 0,8619	-1,207 to 0,5491	-1,305 to 0,6049	-0,9443 to 0,1459	-1,320 to 0,2276	-0,9871 to 0,2357	-0,5591 to 0,4929	-0,6660 to -0,02534	-0,7434 to 3,115	-0,7461 to 0,8957	-0,9152 to 0,4393	-0,5708 to 0,8648	-0,7470 to 0,7463	-0,5048 to -0,1772	-0,9585 to 0,8877	-0,6478 to 0,4490	-1,382 to 0,8841	-0,5015 to -0,1308	-1,429 to 1,930	-0,6036 to 0,8683	-2,166 to 3,163	-1,574 to 2,420	-1,161 to 0,9690	-0,6735 to 1,202	-0,7342 to 0,3530	-0,8709 to 1,250	-0,3640 to 1,023	-0,8723 to 3,271	-0,7202 to 4,022	-0,8283 to 4,458	-0,5899 to 1,669	-1,778 to 2,950
R squared (partial eta squared)	0.06353	0.4252	0.2712	0.7372	0.04082	0.3808	0.07126	0.07507	0.5461	0.05255	0.737	0.03369	0.0461	0.3302	0.3527	0.4726	0.01173	0.03651	0.3216	0.312	0.6442	0.6271	0.5603	0.01322	0.7972	0.5606	0.02723	0.2941	0.124	3.336e-07	0.893	0.004944	0.09985	0.1403	0.9076	0.06972	0.09843	0.1056	0.1314	0.02664	0.2115	0.2933	0.09734	0.4324	0.5309	0.6207	0.6141	0.4352	0.1719
One sample t test significant categories	Yes	No
No. of significant (out of 50 isolates)	4	48
%	0.0769231	0.923077
[truncated: 3 more columns]

## Sheet: SupplTable 10
Table S10. Descriptive statistics and one sample t test on the FICi values for each E. coli isolate tested against the ciprofloxacin + gentamicin combination.
Strain no.	DA68103 (Relative strain; n=18)	DA44399	DA44557	DA44560	DA44569	DA44572	DA44584	DA45312	DA45314	DA45700	DA45703	DA46003	DA47111	DA62888	DA62898	DA62900	DA62930	DA62932	DA62936	DA62938	DA62940	DA62942	DA62944	DA62962	DA62964	DA62966	DA62968	DA62972	DA62974	DA62980	DA62986	DA62996	DA63006	DA63010	DA63016	DA63018	DA68154	DA68895	DA68897	DA68911	DA68913	DA68917	DA68921	DA68927	DA68929	DA68931	DA68933	DA68941	DA68966
Number of values	18	5	5	5	5	5	4	5	4	5	5	5	5	4	4	4	4	4	4	4	4	4	4	4	4	4	4	4	4	5	5	4	4	4	4	4	5	5	5	5	5	5	5	5	5	5	5	5	5
Minimum	0.96	1.3	0.93	1.1	1.5	0.17	1.1	1.5	0.54	1.6	1.4	2.6	1	0.56	1.3	0.71	4	1.7	0.9	2.8	1.7	1	3.1	2.1	2.3	0.6	1.9	1.4	1.7	3.1	1.6	2.2	4.1	2.8	1.7	3.1	1.1	1.4	2.1	1.9	1.9	1.7	1.9	2.3	0.75	1.3	0.79	0.95	1.6
25% Percentile	1.8	1.8	1.5	1.2	1.6	1.1	1.2	1.8	0.68	1.7	1.5	3.1	1.4	0.74	1.6	0.94	4.2	1.8	1.7	3	1.8	1.3	3.2	2.3	2.3	0.71	2.3	1.7	1.7	3.7	1.7	2.2	4.2	3.1	2.2	3.2	1.7	1.5	2.4	2.5	2.1	1.7	2.4	3.2	1.2	1.4	2.2	1.3	1.6
Median	3.4	2.6	2.2	2.1	2.7	2.2	2.8	2.5	1.5	3.1	4.6	4.8	2.7	1.4	2.7	2.9	5	2.4	4.5	4.6	2.5	2.4	4	3.8	2.8	2.6	4	2.9	3.3	4.3	2	2.5	4.8	3.9	4	3.9	2.4	1.8	4.5	3.4	2.8	3.2	4	4.3	3.9	3	4.1	2.2	1.8
75% Percentile	4.4	3.4	3.4	4.2	4.3	5.4	5.3	3.5	3.7	4	5	6.7	4.5	3.6	3.8	5.6	5.1	5.2	5.3	5.8	3.4	3.5	4.5	5.1	4.3	4.3	5.9	3.3	5.3	4.8	4.9	4.1	5.3	4.9	4.7	5	5.6	3.3	4.8	4.4	5.5	4.7	5.1	5.8	5.4	5.5	6.4	2.5	4.9
Maximum	7.2	3.7	4.5	5.6	4.4	8	5.8	4.5	4.4	4.5	5.4	6.7	4.7	4.2	4.1	6.1	5.2	6.1	5.5	5.9	3.5	3.8	4.5	5.2	4.7	4.4	6.4	3.3	5.5	5.2	4.9	4.6	5.5	5.1	4.9	5.2	6.1	3.6	4.8	4.6	6.7	4.9	5.4	6.1	6.1	5.6	7.5	2.7	6
Range	6.2	2.3	3.6	4.5	2.9	7.8	4.7	3	3.8	2.9	4	4	3.7	3.7	2.8	5.4	1.2	4.4	4.6	3.1	1.8	2.8	1.4	3.2	2.4	3.8	4.6	2	3.8	2.1	3.3	2.5	1.4	2.3	3.2	2.1	5	2.2	2.7	2.6	4.8	3.2	3.5	3.8	5.3	4.3	6.7	1.7	4.4
Mean	3.4	2.6	2.4	2.6	2.9	3.1	3.1	2.6	2	2.9	3.5	4.8	2.9	1.9	2.7	3.1	4.8	3.2	3.8	4.4	2.6	2.4	3.9	3.7	3.1	2.6	4.1	2.6	3.5	4.3	3	2.9	4.8	4	3.6	4.1	3.4	2.3	3.8	3.4	3.6	3.2	3.8	4.5	3.4	3.4	4.3	2	3
Std. Deviation	1.6	0.88	1.3	1.8	1.4	2.9	2.1	1.1	1.7	1.2	1.9	1.8	1.6	1.6	1.1	2.4	0.54	2	2	1.4	0.88	1.1	0.7	1.4	1.1	2	1.9	0.86	1.9	0.75	1.7	1.1	0.57	0.95	1.4	1	2.1	0.96	1.3	1	2	1.5	1.4	1.4	2.2	2.1	2.5	0.69	1.9
Std. Error of Mean	0.37	0.39	0.59	0.81	0.61	1.3	1.1	0.5	0.84	0.54	0.84	0.81	0.71	0.81	0.57	1.2	0.27	1	1	0.71	0.44	0.57	0.35	0.72	0.54	1	0.94	0.43	0.96	0.34	0.76	0.56	0.29	0.48	0.68	0.5	0.94	0.43	0.56	0.47	0.88	0.68	0.63	0.65	0.99	0.93	1.1	0.31	0.86
Lower 95% CI of mean	2.6	1.5	0.76	0.33	1.2	-0.59	-0.3	1.2	-0.72	1.4	1.2	2.6	0.91	-0.66	0.91	-0.75	3.9	-0.03	0.61	2.2	1.2	0.6	2.8	1.4	1.4	-0.66	1.1	1.3	0.4	3.3	0.9	1.2	3.9	2.4	1.5	2.5	0.81	1.1	2.2	2.1	1.2	1.4	2	2.7	0.66	0.79	1.2	1.1	0.57
Upper 95% CI of mean	4.2	3.7	4	4.8	4.6	6.7	6.5	4	4.6	4.4	5.9	7.1	4.9	4.5	4.5	7	5.7	6.3	7.1	6.7	4	4.2	5	6	4.8	5.8	7.1	4	6.5	5.2	5.1	4.7	5.7	5.5	5.8	5.6	6	3.5	5.3	4.7	6	5.1	5.5	6.2	6.2	6	7.3	2.8	5.3
Coefficient of variation	47%	34%	55%	70%	47%	96%	69%	43%	86%	42%	53%	37%	55%	85%	42%	78%	11%	63%	53%	32%	34%	47%	18%	39%	34%	79%	46%	33%	56%	18%	57%	38%	12%	24%	38%	25%	61%	42%	33%	30%	55%	47%	37%	32%	65%	62%	58%	35%	65%
Std. Deviation of Mean	0.770888
Median of the Mean	3.2
One sample t test
t, df	t=0,4822, df=17	t=1,576, df=4	t=1,377, df=4	t=0,7600, df=4	t=0,5182, df=4	t=0,1085, df=4	t=0,08103, df=3	t=1,188, df=4	t=1,471, df=3	t=0,5922, df=4	t=0,3940, df=4	t=2,033, df=4	t=0,4304, df=4	t=1,607, df=3	t=0,8721, df=3	t=0,05166, df=3	t=5,872, df=3	t=0,04855, df=3	t=0,6320, df=3	t=1,763, df=3	t=1,441, df=3	t=1,366, df=3	t=2,080, df=3	t=0,7056, df=3	t=0,1156, df=3	t=0,6295, df=3	t=0,9441, df=3	t=1,309, df=3	t=0,2631, df=3	t=3,131, df=4	t=0,2476, df=4	t=0,4567, df=3	t=5,534, df=3	t=1,575, df=3	t=0,6347, df=3	t=1,699, df=3	t=0,2267, df=4	t=2,190, df=4	t=1,026, df=4	t=0,5168, df=4	t=0,4451, df=4	t=0,03990, df=4	t=0,9308, df=4	t=1,942, df=4	t=0,2080, df=4	t=0,1978, df=4	t=0,9756, df=4	t=4,067, df=4	t=0,2847, df=4
P value (two tailed)	0.6358	0.1902	0.2405	0.4896	0.6317	0.9188	0.9405	0.3004	0.2377	0.5855	0.7137	0.1119	0.6891	0.2064	0.4474	0.962	0.0099	0.9643	0.5723	0.1762	0.2452	0.2652	0.129	0.5313	0.9153	0.5737	0.4148	0.2818	0.8095	0.0352	0.8166	0.679	0.0116	0.2133	0.5707	0.1879	0.8318	0.0937	0.3628	0.6326	0.6793	0.9701	0.4047	0.1241	0.8454	0.8529	0.3845	0.0153	0.79
P value summary	ns	ns	ns	ns	ns	ns	ns	ns	ns	ns	ns	ns	ns	ns	ns	ns	**	ns	ns	ns	ns	ns	ns	ns	ns	ns	ns	ns	ns	*	ns	ns	*	ns	ns	ns	ns	ns	ns	ns	ns	ns	ns	ns	ns	ns	ns	*	ns
Significant (alpha=0.05)?	No	No	No	No	No	No	No	No	No	No	No	No	No	No	No	No	Yes	No	No	No	No	No	No	No	No	No	No	No	No	Yes	No	No	Yes	No	No	No	No	No	No	No	No	No	No	No	No	No	No	Yes	No
How big is the discrepancy?
Discrepancy	0.1797	-0.6187	-0.8101	-0.6173	-0.317	-0.1425	-0.08693	-0.5946	-1.239	-0.3205	0.3294	1.648	-0.3075	-1.296	-0.4934	-0.06313	1.59	-0.04854	0.6422	1.248	-0.6312	-0.7798	0.7261	0.5094	-0.06208	-0.637	0.8879	-0.5642	0.2526	1.054	-0.1886	-0.2559	1.58	0.7506	0.4344	0.8503	0.2123	-0.937	0.5737	0.2404	0.3912	0.02696	0.5883	1.254	0.2058	0.1848	1.075	-1.248	-0.2446
SD of discrepancy	1.581	0.8779	1.315	1.816	1.368	2.938	2.146	1.119	1.685	1.21	1.87	1.814	1.598	1.613	1.132	2.444	0.5415	2	2.032	1.416	0.876	1.141	0.6982	1.444	1.074	2.024	1.881	0.8622	1.92	0.7528	1.703	1.121	0.5708	0.9529	1.369	1.001	2.094	0.9566	1.25	1.04	1.965	1.511	1.413	1.444	2.212	2.089	2.464	0.6859	1.921
SEM of discrepancy	0.3727	0.3926	0.5882	0.8121	0.6118	1.314	1.073	0.5004	0.8426	0.5412	0.8363	0.811	0.7144	0.8066	0.5658	1.222	0.2707	0.9998	1.016	0.7082	0.438	0.5706	0.3491	0.722	0.5369	1.012	0.9404	0.4311	0.9602	0.3366	0.7616	0.5603	0.2854	0.4765	0.6844	0.5005	0.9366	0.4278	0.5591	0.4652	0.8789	0.6758	0.6321	0.6456	0.9894	0.9342	1.102	0.3067	0.8589
95% confidence interval	-0,6067 to 0,9661	-1,709 to 0,4714	-2,443 to 0,8230	-2,872 to 1,638	-2,016 to 1,382	-3,790 to 3,505	-3,501 to 3,327	-1,984 to 0,7947	-3,921 to 1,442	-1,823 to 1,182	-1,992 to 2,651	-0,6034 to 3,900	-2,291 to 1,676	-3,864 to 1,271	-2,294 to 1,307	-3,952 to 3,826	0,7282 to 2,451	-3,230 to 3,133	-2,592 to 3,876	-1,006 to 3,502	-2,025 to 0,7628	-2,596 to 1,036	-0,3849 to 1,837	-1,788 to 2,807	-1,771 to 1,647	-3,857 to 2,583	-2,105 to 3,881	-1,936 to 0,8078	-2,803 to 3,308	0,1193 to 1,989	-2,303 to 1,926	-2,039 to 1,527	0,6713 to 2,488	-0,7657 to 2,267	-1,744 to 2,613	-0,7427 to 2,443	-2,388 to 2,813	-2,125 to 0,2507	-0,9786 to 2,126	-1,051 to 1,532	-2,049 to 2,831	-1,849 to 1,903	-1,167 to 2,343	-0,5388 to 3,046	-2,541 to 2,953	-2,409 to 2,779	-1,984 to 4,134	-2,099 to -0,3960	-2,629 to 2,140
R squared (partial eta squared)	0.01349	0.383	0.3217	0.1262	0.0629	0.002933	0.002184	0.2609	0.419	0.08062	0.03735	0.5081	0.04427	0.4627	0.2022	0.0008887	0.92	0.000785	0.1175	0.5087	0.409	0.3836	0.5905	0.1423	0.004436	0.1167	0.2291	0.3634	0.02255	0.7102	0.0151	0.06499	0.9108	0.4527	0.1184	0.4903	0.01268	0.5453	0.2084	0.06259	0.04719	0.0003978	0.178	0.4853	0.0107	0.009684	0.1922	0.8053	0.01986
One sample t test significant categories	Yes	No
No. of significant (out of 50 isolates)	5	47
%	0.0961538	0.903846
[truncated: 3 more columns]

[truncated: 10 more sheets: SupplTable 11, SupplTable 12, SupplTable 13, SupplTable 14, SupplTable 15, SupplTable 16, SupplTable 17, SupplTable 18, SupplTable 19, SupplTable 20]
